# Supplementary material for: Effects of Ophiopogon japonicus By-Products as a Replacement for Alfalfa Meal on Production Performance and Intestinal Health in Meat Rabbits
Source: Animals (Basel). 2026 May 18;16(10):1538. doi: 10.3390/ani16101538 (PMC13203854; doi:10.3390/ani16101538)
Supplement: Supplementary file 1 [file animals-16-01538-s001.zip]

Archive with 2 entries (2 files):
- Supplemantary files (Ophiopogon japonicus ).pdf
- Table S6.xlsx
