# Supplementary material for: Effects of Ophiopogon japonicus By-Products as a Replacement for Alfalfa Meal on Production Performance and Intestinal Health in Meat Rabbits
Source: Animals (Basel). 2026 May 18;16(10):1538. doi: 10.3390/ani16101538 (PMC13203854; doi:10.3390/ani16101538)
Supplement: Supplementary file 1 [file animals-16-01538-s001.zip › Table S6.xlsx]

## Sheet: Genus
Genus	C1	C2	C3	C4	C5	C6	T1	T2	T3	T4	T5	T6	P	q
k__Bacteria | p__Firmicutes | c__Clostridia | o__Clostridiales | f__ | g__	0.0936888	0.0689863	0.167344	0.13255	0.12045	0.0607019	0.109856	0.153387	0.106492	0.234172	0.132148	0.165838	0.24026	>0.999999
k__Bacteria | p__Firmicutes | c__Clostridia | o__Clostridiales | f__Ruminococcaceae | g__Ruminococcus	0.0635136	0.14691	0.162223	0.27233	0.0794296	0.0492544	0.0880655	0.0646182	0.237988	0.0888688	0.172164	0.0664759	0.818182	>0.999999
k__Bacteria | p__Firmicutes | c__Clostridia | o__Clostridiales | f__Ruminococcaceae | g__Flavonifractor	0.0247527	0.0256063	0.0790782	0.176784	0.0603002	0.0133554	0.20716	0.0728523	0.0434302	0.0141086	0.0181754	0.0169202	0.818182	>0.999999
k__Bacteria | p__Firmicutes | c__Clostridia | o__Clostridiales | f__Oscillospiraceae | g__Oscillibacter	0.0282673	0.0245519	0.0585932	0.0574384	0.114575	0.0179244	0.0807853	0.0870111	0.0380579	0.103429	0.0109454	0.0786765	0.484848	>0.999999
k__Bacteria | p__Bacteroidetes | c__Bacteroidia | o__Bacteroidales | f__Muribaculaceae | g__Muribaculum	0.166089	0.00893709	0.0563338	0.000100417	0.0836471	0.145554	0.0642667	0.00416729	0.0101923	0.0471959	5.02084e-05	0.0295225	0.24026	>0.999999
k__Bacteria | p__Bacteroidetes | c__Bacteroidia | o__Bacteroidales | f__ | g__	0.13004	0.00612542	0.0187779	0.000251042	0.0924336	0.110509	0.077823	0.0575388	0.0156148	0.0283677	0.000401667	0.0141588	0.588745	>0.999999
k__Bacteria | p__Firmicutes | c__Clostridia | o__Clostridiales | f__Ruminococcaceae | g__Faecalibacterium	0.0177236	0.0162173	0.0194306	0.040719	0.0508109	0.0183261	0.0150123	0.0336396	0.158508	0.061455	0.0837476	0.0308279	0.24026	>0.999999
k__Bacteria | p__Bacteroidetes | c__Bacteroidia | o__Bacteroidales | f__Rikenellaceae | g__Alistipes	0.0852036	0.00251042	0.0287192	0.0129538	0.100115	0.00712959	0.00286188	0.0030125	0.0474469	0.00200833	0.000853542	0.224331	0.393939	>0.999999
k__Bacteria | p__Firmicutes | c__Clostridia | o__Clostridiales | f__Lachnospiraceae | g__	0.0342421	0.0177738	0.059045	0.0334388	0.0346438	0.0273636	0.0534217	0.0454888	0.0496561	0.023849	0.0245519	0.0331877	0.937229	>0.999999
k__Bacteria | p__Proteobacteria | c__Gammaproteobacteria | o__Enterobacterales | f__Enterobacteriaceae | g__Escherichia	0.000251042	0.204097	0.00155646	0.0285686	0.000702917	0.112818	5.02084e-05	0.000100417	0.0171713	0.00261083	0.0311292	0.0006025	0.309524	>0.999999
k__Bacteria | p__Firmicutes | c__Clostridia | o__Clostridiales | f__Ruminococcaceae | g__	0.0145102	0.0174725	0.0360998	0.0477984	0.0245017	0.0137069	0.0196817	0.0494552	0.0214892	0.0173721	0.103329	0.0206858	0.484848	>0.999999
k__Bacteria | p__Firmicutes | c__Clostridia | o__Clostridiales | f__ | g__Monoglobus	0.00497063	0.00707938	0.0296731	0.0216398	0.0077823	0.0131044	0.0201336	0.0233469	0.0208867	0.0124517	0.116584	0.00446854	0.588745	>0.999999
k__Bacteria | p__Bacteroidetes | c__Bacteroidia | o__Bacteroidales | f__Bacteroidaceae | g__Bacteroides	0.0167696	0.00220917	0.0208867	0.000150625	0.0283677	0.0333384	0.0831451	0.0643671	0.00979063	0.00607521	0.000100417	0.00738063	>0.999999	>0.999999
k__Bacteria | p__Proteobacteria | c__Gammaproteobacteria | o__Enterobacterales | f__Enterobacteriaceae | g__	5.02084e-05	0.121705	0.00150625	0.0165688	0.00115479	0.0697896	0	0.000251042	0.0100417	0.000753125	0.0172215	0.000100417	0.24026	>0.999999
k__Bacteria | p__Firmicutes | c__Clostridia | o__Clostridiales | f__Lachnospiraceae | g__Lachnoclostridium	0.0102927	0.00933876	0.0359492	0.006025	0.0184767	0.0202842	0.0141086	0.0181252	0.0201336	0.0071798	0.0263092	0.0107446	0.937229	>0.999999
k__Bacteria | p__Firmicutes | c__ | o__ | f__ | g__	0.0165688	0.00476979	0.00788271	0.00532209	0.0131044	0.0122006	0.00642667	0.0117488	0.0112467	0.0434302	0.00873626	0.0170206	0.484848	>0.999999
k__Bacteria | p__Firmicutes | c__Clostridia | o__Clostridiales | f__Clostridiaceae | g__Clostridium	0.00692875	0.00271125	0.0176231	0.00938896	0.0117488	0.00798313	0.00637646	0.0300246	0.0131044	0.0336898	0.00461917	0.0121002	0.393939	>0.999999
k__Bacteria | p__Firmicutes | c__Clostridia | o__Clostridiales | f__Hungateiclostridiaceae | g__	0.00271125	0.0160667	0.00326354	0.00130542	0.00185771	0.000803334	0.0030125	0.000502084	0.0352965	0.0053723	0.0106944	0.0547773	0.24026	>0.999999
k__Bacteria | p__Bacteroidetes | c__Bacteroidia | o__Bacteroidales | f__Prevotellaceae | g__Prevotella	0.0461415	0.000552292	0.00281167	0.000251042	0.0167194	0.0236481	0.0155144	0.0143596	0.00281167	0.00632625	5.02084e-05	0.00281167	0.584416	>0.999999
k__Bacteria | p__Firmicutes | c__Clostridia | o__Clostridiales | f__Lachnospiraceae | g__Blautia	0.0268113	0.00682834	0.0355977	0.00241	0.0211377	0.00743084	0.00557313	0.00487021	0.00833459	0.0030125	0.000251042	0.00697896	0.132035	>0.999999
k__Bacteria | p__ | c__ | o__ | f__ | g__	0.0104935	0.00507104	0.0083848	0.00637646	0.00487021	0.006025	0.00738063	0.0152131	0.0054225	0.00758146	0.0263092	0.0148617	0.132035	>0.999999
k__Bacteria | p__Firmicutes | c__Bacilli | o__Bacillales | f__Paenibacillaceae | g__Paenibacillus	0.00512125	0.00155646	0.000351459	0.000702917	0.00185771	0.000502084	0.000552292	0.0927851	0.00125521	0.00476979	0.000652709	0.000702917	0.729437	>0.999999
k__Bacteria | p__Firmicutes | c__Clostridia | o__Clostridiales | f__Clostridiales Family XIII. Incertae Sedis | g__	0.013255	0.000401667	0.00175729	0.000552292	0.00135563	0.001205	0.000401667	0.000401667	0.00225938	0.00220917	0.0521163	0.0331375	0.482684	>0.999999
k__Bacteria | p__Proteobacteria | c__Gammaproteobacteria | o__Enterobacterales | f__Enterobacteriaceae | g__Salmonella	5.02084e-05	0.0430286	0.00030125	0.00622584	0.00030125	0.025054	5.02084e-05	5.02084e-05	0.00381584	0.00030125	0.00632625	5.02084e-05	0.25974	>0.999999
k__Bacteria | p__Firmicutes | c__Clostridia | o__Clostridiales | f__ | g__Intestinimonas	0.00200833	0.00808355	0.00567355	0.0195813	0.0193302	0.00396646	0.00848521	0.00617563	0.000351459	0.000502084	0.0078325	0.00271125	0.309524	>0.999999
k__Bacteria | p__Firmicutes | c__Clostridia | o__Clostridiales | f__Clostridiaceae | g__	0.019029	0.00235979	0.00728021	0	0.00150625	0.02169	0.00150625	0.00175729	0.00251042	0.0212883	0.00210875	0.00145604	0.619048	>0.999999
k__Bacteria | p__Proteobacteria | c__Gammaproteobacteria | o__Enterobacterales | f__ | g__	0.000100417	0.0338404	0.001205	0.0102425	0.00030125	0.0214892	5.02084e-05	0	0.00446854	0.000753125	0.0077823	0.000200833	0.179654	>0.999999
k__Bacteria | p__Firmicutes | c__Clostridia | o__Clostridiales | f__Ruminococcaceae | g__Ethanoligenens	0.00170708	0.00281167	0.00798313	0.00637646	0.00913792	0.00341417	0.00256063	0.00798313	0.00647688	0.00938896	0.00230958	0.00487021	0.852814	>0.999999
k__Bacteria | p__Firmicutes | c__Clostridia | o__Clostridiales | f__Hungateiclostridiaceae | g__Pseudoclostridium	0.0234473	0.00160667	0.00175729	0.000753125	0.00105438	0.0100919	0.000803334	0.0006025	0.00321334	0.0150123	0.00110458	0.00271125	0.818182	>0.999999
k__Bacteria | p__Firmicutes | c__Erysipelotrichia | o__Erysipelotrichales | f__Erysipelotrichaceae | g__Faecalibaculum	0.000100417	5.02084e-05	0.000100417	0	0	0.000100417	0	0	0.00266104	0.0550284	0	0.000200833	0.69697	>0.999999
k__Bacteria | p__Firmicutes | c__Clostridia | o__Clostridiales | f__Lachnospiraceae | g__Cellulosilyticum	0.00567355	0.00326354	0.0102425	0.0006025	0.00306271	0.00366521	0.0143596	0.00110458	0.00100417	0.00351459	0.000552292	0.00446854	0.699134	>0.999999
k__Bacteria | p__Firmicutes | c__Bacilli | o__Bacillales | f__Bacillaceae | g__Bacillus	0.00557313	0.00195813	0.00426771	0.0065773	0.00235979	0.00276146	0.00205854	0.00215896	0.00311292	0.00622584	0.00547271	0.0059748	0.937229	>0.999999
k__Bacteria | p__Bacteroidetes | c__Bacteroidia | o__Bacteroidales | f__ | g__Candidatus Azobacteroides	0.0115981	0.000953959	0.00281167	0	0.00145604	0.00311292	0.0089873	0.00873626	0.00416729	0.00030125	0.000251042	0.00441834	0.588745	>0.999999
k__Bacteria | p__Firmicutes | c__Clostridia | o__Clostridiales | f__Peptostreptococcaceae | g__	0.00150625	0.0018075	0.0104935	0.000853542	0.00160667	0.00461917	0.000150625	0.00130542	0.00140583	0.0162675	0.00241	0.00130542	0.45671	>0.999999
k__Bacteria | p__Firmicutes | c__Clostridia | o__Clostridiales | f__Lachnospiraceae | g__Butyrivibrio	0.0065773	0.00155646	0.00411709	0.000903751	0.0042175	0.0042175	0.00321334	0.00256063	0.00426771	0.00351459	0.00266104	0.00557313	>0.999999	>0.999999
k__Bacteria | p__Firmicutes | c__Clostridia | o__Clostridiales | f__Peptostreptococcaceae | g__Peptoclostridium	0.0018075	0.000552292	0.00291209	0.0121504	0.00105438	0.000853542	0.00160667	0.000953959	0.0119496	0.00733042	0.000803334	0.000502084	0.818182	>0.999999
k__Bacteria | p__Proteobacteria | c__Gammaproteobacteria | o__Enterobacterales | f__Enterobacteriaceae | g__Klebsiella	0.000100417	0.0190792	0.000451875	0.00306271	5.02084e-05	0.0132048	0	0.000150625	0.00271125	5.02084e-05	0.00356479	5.02084e-05	0.235931	>0.999999
k__Bacteria | p__Bacteroidetes | c__Bacteroidia | o__Bacteroidales | f__Barnesiellaceae | g__Barnesiella	0.00753125	0.000753125	0.00622584	0.000200833	0.00562334	0.00913792	0.00190792	0.00135563	0.00125521	0.000502084	0	0.00632625	0.309524	>0.999999
k__Bacteria | p__Firmicutes | c__Bacilli | o__Lactobacillales | f__Lactobacillaceae | g__Lactobacillus	0.000502084	0.000200833	0.000953959	0.000853542	0.00130542	0.00140583	0.00215896	0.0244515	0.000753125	0.00436813	0.000251042	0.000502084	0.512987	>0.999999
k__Bacteria | p__Firmicutes | c__Clostridia | o__Clostridiales | f__Peptostreptococcaceae | g__Clostridioides	0.0138575	0.00256063	0.00135563	0.000552292	0.000652709	0.00246021	0.000652709	0.000803334	0.000552292	0.00200833	0.00100417	0.00964001	0.5671	>0.999999
k__Bacteria | p__Firmicutes | c__Negativicutes | o__Acidaminococcales | f__Acidaminococcaceae | g__Acidaminococcus	0.00291209	0.000702917	0.00883667	5.02084e-05	0.00326354	0.00492042	0.00366521	0.00296229	0.001205	0.00677813	0.000351459	0.000200833	0.818182	>0.999999
k__Bacteria | p__Firmicutes | c__Clostridia | o__Clostridiales | f__Hungateiclostridiaceae | g__Hungateiclostridium	0.00115479	0.00175729	0.00185771	0.00306271	0.000803334	0.000702917	0.000753125	0.00256063	0.00160667	0.000753125	0.00893709	0.010845	0.556277	>0.999999
k__Bacteria | p__Tenericutes | c__Mollicutes | o__Acholeplasmatales | f__Acholeplasmataceae | g__Acholeplasma	0	0	0.000150625	0.000200833	0.000903751	5.02084e-05	0.00150625	0.0267611	0.000150625	0.00471959	0.000200833	0.000100417	0.084416	>0.999999
k__Bacteria | p__Firmicutes | c__Clostridia | o__Clostridiales | f__Lachnospiraceae | g__Anaerobutyricum	0.00200833	0.00115479	0.00341417	0.000853542	0.00210875	0.00175729	0.00205854	0.00241	0.00346438	0.00356479	0.00948938	0.00170708	0.093074	>0.999999
k__Bacteria | p__Cyanobacteria | c__ | o__Nostocales | f__Calotrichaceae | g__Calothrix	0	5.02084e-05	0	0	0	0.000150625	0	0	0.000150625	0	0.0328363	0.000100417	0.469697	>0.999999
k__Bacteria | p__Firmicutes | c__Clostridia | o__Clostridiales | f__Peptococcaceae | g__	0.000702917	0.000100417	0.000401667	0.0006025	0.000251042	0.000401667	0	0.000753125	0.000150625	0.0254556	0.000401667	0.00030125	>0.999999	>0.999999
k__Bacteria | p__Tenericutes | c__Mollicutes | o__Mycoplasmatales | f__Mycoplasmataceae | g__Mycoplasma	0.000652709	0.00140583	0.00145604	0.000150625	0.00200833	0.000100417	0.000351459	0.000100417	0.000251042	0.000100417	0.00557313	0.0147613	0.939394	>0.999999
k__Bacteria | p__Proteobacteria | c__Gammaproteobacteria | o__Pseudomonadales | f__Pseudomonadaceae | g__Pseudomonas	0.000251042	0.00979063	0.000150625	0.00105438	0.000150625	0.00567355	5.02084e-05	0.000251042	0.00185771	0.000200833	0.00572375	0.000351459	0.848485	>0.999999
k__Bacteria | p__Firmicutes | c__Clostridia | o__Clostridiales | f__Hungateiclostridiaceae | g__Thermoclostridium	0.00848521	0.0030125	0.00130542	0.003615	0.00125521	0.00271125	0.000552292	0.000351459	0.00246021	0.000753125	0.000502084	0.000150625	0.008658	>0.999999
k__Bacteria | p__Firmicutes | c__Clostridia | o__Clostridiales | f__ | g__Massilistercora	0.000953959	0.000853542	0.006025	0.000150625	0.00105438	0.00195813	0.00235979	0.00246021	0.00431792	0.001205	0.000251042	0.000251042	0.664502	>0.999999
k__Bacteria | p__Firmicutes | c__Clostridia | o__Clostridiales | f__Lachnospiraceae | g__Lachnospira	0.00271125	0.00145604	0.00336396	0.000251042	0.0006025	0.00200833	0.0030125	0.000953959	0.000200833	0.0006025	0	0.00572375	0.619048	>0.999999
k__Bacteria | p__Bacteroidetes | c__Bacteroidia | o__Bacteroidales | f__Tannerellaceae | g__Parabacteroides	0.00286188	0.0006025	0.00230958	0	0.00241	0.00256063	0.00401667	0.00251042	0.000200833	0.00200833	0	0.00110458	0.738095	>0.999999
k__Bacteria | p__Firmicutes | c__Clostridia | o__Clostridiales | f__Lachnospiraceae | g__Anaerotignum	0.000652709	0.001205	0.00371542	0.00195813	0.00210875	0.00306271	0.00125521	0.00195813	0.00170708	0.000753125	0.000451875	0.00170708	0.19697	>0.999999
k__Bacteria | p__Firmicutes | c__Bacilli | o__Bacillales | f__Staphylococcaceae | g__Staphylococcus	0.000903751	0.000702917	0.00100417	0.00030125	0.00456896	0.00200833	0.000753125	0.00110458	0.00261083	0.00110458	0.00200833	0.00246021	0.320346	>0.999999
k__Bacteria | p__Firmicutes | c__Bacilli | o__Bacillales | f__ | g__	0.00190792	0.000251042	0.000351459	0.000502084	0.000652709	0.00135563	0.000251042	0.000502084	0.000853542	0.00888688	0.00115479	0.000903751	0.677489	>0.999999
k__Bacteria | p__Firmicutes | c__Clostridia | o__Clostridiales | f__Syntrophomonadaceae | g__Syntrophothermus	5.02084e-05	0	0.00175729	0.00386604	0.000100417	0.000100417	0.00100417	0.00913792	0.000451875	0.000351459	0.000502084	0	0.508658	>0.999999
k__Bacteria | p__Firmicutes | c__Clostridia | o__Clostridiales | f__Eubacteriaceae | g__Eubacterium	0.00205854	0.000702917	0.00190792	0.000451875	0.000953959	0.001205	0.000552292	0.00210875	0.00125521	0.00326354	0.000200833	0.00130542	0.699134	>0.999999
k__ | p__ | c__ | o__ | f__ | g__	0.000150625	0.00170708	0.000351459	0.00522167	0.000803334	5.02084e-05	0.000502084	0.000552292	0.000351459	0.000351459	0.00416729	0.000803334	0.84632	>0.999999
k__Bacteria | p__Firmicutes | c__Clostridia | o__Clostridiales | f__Lachnospiraceae | g__Anaerostipes	0.00210875	0.000652709	0.00316313	0.0006025	0.00150625	0.000953959	0.000853542	0.000853542	0.000702917	0.000903751	0.000351459	0.0018075	0.372294	>0.999999
k__Bacteria | p__Firmicutes | c__Clostridia | o__Clostridiales | f__Hungateiclostridiaceae | g__Fastidiosipila	0.00155646	0.000401667	0.000652709	0.000100417	0.00195813	0.000451875	0.000652709	0.000251042	0.00235979	0.000351459	0.00160667	0.00291209	0.515152	>0.999999
k__Bacteria | p__Firmicutes | c__Clostridia | o__Clostridiales | f__Lachnospiraceae | g__Herbinix	0.00145604	0.000150625	0.00140583	5.02084e-05	0.00175729	0.00100417	0.00230958	0.000251042	0.000753125	0.000953959	0	0.00296229	>0.999999	>0.999999
k__Bacteria | p__Bacteroidetes | c__Bacteroidia | o__Bacteroidales | f__Rikenellaceae | g__	0.0030125	0.000100417	0.000150625	0	0.00110458	0.00276146	0.00165688	0.00321334	5.02084e-05	0.000652709	0	0.00030125	0.980519	>0.999999
k__Bacteria | p__Proteobacteria | c__Gammaproteobacteria | o__Enterobacterales | f__Enterobacteriaceae | g__Enterobacter	0	0.00712959	0	0.000552292	5.02084e-05	0.00296229	0	0	0.000652709	0	0.00140583	0	0.372294	>0.999999
k__Bacteria | p__Verrucomicrobia | c__Verrucomicrobiae | o__Verrucomicrobiales | f__Akkermansiaceae | g__Akkermansia	0	0.000150625	0.000200833	0.0089873	0.000351459	0.000652709	5.02084e-05	0	0.000150625	0.000200833	0.000200833	0.000753125	0.45671	>0.999999
k__Bacteria | p__Firmicutes | c__Erysipelotrichia | o__Erysipelotrichales | f__Erysipelotrichaceae | g__	0	0.000200833	0.00251042	0	0.000100417	0	0	0.00030125	0.00115479	0.00261083	0.00030125	0.00386604	0.095238	>0.999999
k__Bacteria | p__Acidobacteria | c__Acidobacteriia | o__Bryobacterales | f__Solibacteraceae | g__Candidatus Solibacter	0.0006025	0.00261083	0.00155646	0.000100417	0.00105438	0.000451875	0.0006025	0.00115479	0.0006025	0.0006025	0	0.00145604	0.725108	>0.999999
k__Bacteria | p__Firmicutes | c__Clostridia | o__ | f__ | g__	0.0006025	0.000702917	0.00030125	0.000502084	0.00110458	0.000953959	0.00100417	0.00110458	0.000953959	0.00105438	0.000451875	0.000903751	0.287879	>0.999999
k__Bacteria | p__Firmicutes | c__Clostridia | o__Clostridiales | f__Peptococcaceae | g__Desulfotomaculum	0.00030125	0.000401667	0.00165688	0.00230958	0.000502084	0.000451875	0.000903751	0.000401667	0.00145604	0.00030125	0.000451875	0.000401667	0.5671	>0.999999
k__Bacteria | p__Proteobacteria | c__Gammaproteobacteria | o__Enterobacterales | f__Hafniaceae | g__Edwardsiella	0	0.00451875	0.000100417	0.000853542	0	0.00251042	0	0	0.00030125	0.000200833	0.000803334	0	0.372294	>0.999999
k__Bacteria | p__Proteobacteria | c__Gammaproteobacteria | o__Enterobacterales | f__Enterobacteriaceae | g__Kosakonia	5.02084e-05	0.00326354	0.000150625	0.00195813	5.02084e-05	0.00195813	0	0	0.000200833	0	0.00155646	0	0.047619	>0.999999
k__Bacteria | p__Proteobacteria | c__Betaproteobacteria | o__Burkholderiales | f__ | g__	0.001205	0.00110458	0.00271125	5.02084e-05	0.000753125	0.000401667	5.02084e-05	0.000753125	0.0006025	0.000753125	0.00030125	0.000351459	0.188312	>0.999999
k__Bacteria | p__Chloroflexi | c__Dehalococcoidia | o__Dehalococcoidales | f__Dehalococcoidaceae | g__Dehalococcoides	0.000100417	0.000953959	0.00175729	0	0	5.02084e-05	5.02084e-05	0	0.000351459	0	0.000803334	0.00461917	0.987013	>0.999999
k__Bacteria | p__Bacteroidetes | c__Flavobacteriia | o__Flavobacteriales | f__Flavobacteriaceae | g__Capnocytophaga	0.00130542	0	0	0	0.00030125	0.00185771	0.000401667	0	0	0.000502084	0.000351459	0.00366521	0.69697	>0.999999
k__Bacteria | p__Firmicutes | c__Erysipelotrichia | o__Erysipelotrichales | f__Erysipelotrichaceae | g__Erysipelothrix	0.00311292	0.000251042	0.00135563	0	0.000351459	0.000200833	0.00030125	0.00150625	0.000251042	0.000702917	5.02084e-05	0.00030125	0.980519	>0.999999
k__Bacteria | p__Firmicutes | c__Negativicutes | o__Selenomonadales | f__Selenomonadaceae | g__Selenomonas	0.000803334	0.000100417	0.000351459	0.000251042	0	0.000451875	0.00507104	0.000803334	0	0.00030125	5.02084e-05	0.000100417	0.965368	>0.999999
k__Bacteria | p__Firmicutes | c__Clostridia | o__Clostridiales | f__Clostridiaceae | g__Geosporobacter	0.000451875	0.000652709	0.00100417	0.000401667	0	0.00261083	0.000401667	0.000753125	0.000401667	0.000451875	0.00030125	0.000753125	0.616883	>0.999999
k__Bacteria | p__Proteobacteria | c__Gammaproteobacteria | o__Enterobacterales | f__Yersiniaceae | g__Yersinia	0	0.00341417	0.000251042	0.000753125	0	0.00215896	0	0.000100417	0.000401667	5.02084e-05	0.00105438	0	0.445887	>0.999999
k__Bacteria | p__Bacteroidetes | c__Bacteroidia | o__Bacteroidales | f__Odoribacteraceae | g__Odoribacter	0.00351459	0	0.000953959	0	0.000251042	0.000702917	0.00105438	0.000251042	0.000100417	0.000652709	0	0.000502084	0.84632	>0.999999
k__Bacteria | p__Firmicutes | c__Bacilli | o__Lactobacillales | f__Streptococcaceae | g__Streptococcus	0.0006025	5.02084e-05	0.00115479	0.000251042	0.0006025	0.000502084	0.000401667	0.000150625	0.00150625	0.00125521	0.000502084	0.00100417	0.52381	>0.999999
k__Bacteria | p__Firmicutes | c__Clostridia | o__Clostridiales | f__Peptococcaceae | g__Desulfofarcimen	0.000200833	0.000100417	0.00030125	0.00030125	0.00155646	0.00030125	0.000451875	0.000652709	0.000652709	0.00190792	0.000502084	0.000753125	0.034632	>0.999999
k__Bacteria | p__Bacteroidetes | c__Bacteroidia | o__ | f__ | g__	0.00115479	0.00030125	0.000753125	0	0.00175729	0.000853542	0.00150625	0.000502084	0.000200833	0.000100417	0	0.000502084	0.331169	>0.999999
k__Bacteria | p__Tenericutes | c__Mollicutes | o__Entomoplasmatales | f__Spiroplasmataceae | g__Spiroplasma	0	0.000150625	0	0.000251042	0.00030125	0	0	0	0	0.000200833	0.00547271	0.00105438	0.707792	>0.999999
k__Bacteria | p__Bacteroidetes | c__ | o__ | f__ | g__	0.00100417	0.000251042	0.00030125	0	0.000903751	0.00130542	0.00105438	5.02084e-05	0.000200833	0.000702917	5.02084e-05	0.00145604	0.900433	>0.999999
k__Bacteria | p__Bacteroidetes | c__Bacteroidia | o__Bacteroidales | f__Porphyromonadaceae | g__Porphyromonas	0.00185771	0.000100417	0.000903751	5.02084e-05	0.00130542	0.00110458	0.000451875	0	0.000200833	0	0	0.00130542	0.140693	>0.999999
k__Bacteria | p__Proteobacteria | c__Gammaproteobacteria | o__Enterobacterales | f__Pectobacteriaceae | g__Sodalis	0	0.00386604	0.000100417	0.000552292	0.000200833	0.00185771	5.02084e-05	0	0.000200833	0	0.00030125	0	0.114719	>0.999999
k__Bacteria | p__Proteobacteria | c__Gammaproteobacteria | o__ | f__ | g__	0.000351459	0.000702917	0.000251042	0.000351459	0.000100417	0.000351459	0.00030125	0.000351459	0.000200833	0.000351459	0.00135563	0.00170708	0.569264	>0.999999
k__Bacteria | p__Proteobacteria | c__Gammaproteobacteria | o__Enterobacterales | f__Erwiniaceae | g__Buchnera	0	0.00241	0	0.000351459	0.000100417	0.00220917	0	0	0.000451875	0	0.000502084	0	0.372294	>0.999999
k__Bacteria | p__Firmicutes | c__Clostridia | o__Clostridiales | f__Lachnospiraceae | g__Roseburia	0.000903751	0.000401667	0.000753125	0.000451875	0.000803334	0.000100417	0.000552292	5.02084e-05	0.00100417	0.000552292	0	0.000451875	0.625541	>0.999999
k__Bacteria | p__Firmicutes | c__Bacilli | o__ | f__ | g__	0.000803334	0.00030125	0.000451875	0.000150625	0.000401667	0.00030125	0.000401667	0.000753125	0.000451875	0.000702917	0.000502084	0.000652709	0.123377	>0.999999
k__Bacteria | p__Firmicutes | c__Bacilli | o__Bacillales | f__Planococcaceae | g__	5.02084e-05	0	0.000150625	0	0	5.02084e-05	0.000100417	0	0	0	0.00426771	0.00125521	0.588745	>0.999999
k__Bacteria | p__Proteobacteria | c__Alphaproteobacteria | o__Rhizobiales | f__Bradyrhizobiaceae | g__Bradyrhizobium	0	0.00406688	0	0.000753125	0	0.000251042	0.000200833	0.000150625	0.000100417	0.000150625	0.000100417	5.02084e-05	>0.999999	>0.999999
k__Bacteria | p__Proteobacteria | c__Alphaproteobacteria | o__Rhizobiales | f__Methylobacteriaceae | g__Methylobacterium	0	0.00436813	0.000100417	0.000803334	0	0.000100417	5.02084e-05	0	0	0.000150625	5.02084e-05	0	0.253247	>0.999999
k__Bacteria | p__Cyanobacteria | c__ | o__Nostocales | f__Rivulariaceae | g__	0.00235979	0	0	0	0.000150625	0	0	0	0	0	0	0.00291209	>0.999999	>0.999999
k__Bacteria | p__Firmicutes | c__Clostridia | o__Clostridiales | f__Lachnospiraceae | g__Enterocloster	0.000251042	0.000100417	0.00165688	0.00030125	0.00100417	0.000200833	0.000100417	0.00030125	0.000351459	0.00100417	0	5.02084e-05	0.437229	>0.999999
k__Bacteria | p__Tenericutes | c__ | o__ | f__ | g__Candidatus Izimaplasma	5.02084e-05	0	0	0	0	5.02084e-05	0.000552292	0.0042175	5.02084e-05	0.00030125	0	0	0.177489	>0.999999
k__Bacteria | p__Firmicutes | c__Bacilli | o__Lactobacillales | f__Enterococcaceae | g__Enterococcus	0.000803334	5.02084e-05	0.000351459	0.000200833	0.000502084	0.000702917	0.000100417	0.000702917	0.000652709	0.000753125	5.02084e-05	0.00030125	0.909091	>0.999999
k__Bacteria | p__Proteobacteria | c__Alphaproteobacteria | o__Rhizobiales | f__Bradyrhizobiaceae | g__	0.000100417	0.00356479	0	0.000150625	0.000150625	0.000200833	5.02084e-05	0.000150625	0.000351459	0.000100417	0.000200833	0	0.753247	>0.999999
k__Bacteria | p__Synergistetes | c__Synergistia | o__Synergistales | f__Synergistaceae | g__Cloacibacillus	5.02084e-05	0	0	0	0	0.000351459	0.00266104	0.00160667	0	0	0.000351459	0	0.393939	>0.999999
k__Bacteria | p__Actinobacteria | c__Actinobacteria | o__Propionibacteriales | f__Propionibacteriaceae | g__Propionimicrobium	0	0	0	0	0	0	0.00446854	0.000100417	0.000200833	0	0	0.000100417	0.060606	>0.999999
k__Bacteria | p__Firmicutes | c__Clostridia | o__Clostridiales | f__Christensenellaceae | g__Christensenella	0.00030125	0.000200833	0.000100417	0.000251042	0	0.000502084	0.000702917	0.000351459	0.00100417	0.000401667	0.000150625	0.000803334	0.064935	>0.999999
k__Bacteria | p__Proteobacteria | c__Alphaproteobacteria | o__Rhizobiales | f__ | g__	5.02084e-05	0.00351459	0	0.000351459	0	0.00030125	0.000200833	5.02084e-05	0.000100417	5.02084e-05	0	0.000100417	0.670996	>0.999999
k__Bacteria | p__Chloroflexi | c__Anaerolineae | o__Anaerolineales | f__Anaerolineaceae | g__Anaerolinea	0.000451875	0.000100417	0.000451875	0.000502084	0.000150625	0.000150625	0.00235979	0.000251042	0	5.02084e-05	0.000100417	0.000100417	0.222944	>0.999999
k__Bacteria | p__Bacteroidetes | c__Bacteroidia | o__Bacteroidales | f__Rikenellaceae | g__Mucinivorans	0.000702917	0.000251042	0.000251042	0	0.000953959	0.000150625	5.02084e-05	0.000200833	0.000251042	5.02084e-05	0	0.00170708	0.510823	>0.999999
k__Bacteria | p__Firmicutes | c__Clostridia | o__Clostridiales | f__Peptococcaceae | g__Dehalobacterium	0.000150625	5.02084e-05	0.00030125	0.0006025	0.000351459	0.000451875	0.00165688	0.000100417	0	0	0	0.000803334	0.482684	>0.999999
k__Bacteria | p__Firmicutes | c__Clostridia | o__Clostridiales | f__Peptostreptococcaceae | g__Paeniclostridium	0.000100417	0.000100417	0.000150625	0.00105438	0	0.00200833	5.02084e-05	0.000150625	0	0.000251042	0.000552292	5.02084e-05	0.571429	>0.999999
k__Bacteria | p__Firmicutes | c__Tissierellia | o__Tissierellales | f__Peptoniphilaceae | g__Peptoniphilus	0	0.00115479	0	0.000100417	0	0	0	0	0.00286188	0.000150625	5.02084e-05	0	0.69697	>0.999999
k__Bacteria | p__Proteobacteria | c__Alphaproteobacteria | o__ | f__ | g__	0	0.00215896	5.02084e-05	0.000150625	0.000200833	0.000251042	0.000150625	0.000351459	0.000401667	5.02084e-05	0.000451875	0	0.867965	>0.999999
k__Bacteria | p__Proteobacteria | c__Alphaproteobacteria | o__Rhizobiales | f__Hyphomicrobiaceae | g__Rhodoplanes	5.02084e-05	0.00306271	0.000100417	0.000150625	0.000150625	0	0	5.02084e-05	0	5.02084e-05	0.00030125	0	0.166667	>0.999999
k__Bacteria | p__Bacteroidetes | c__Bacteroidia | o__Bacteroidales | f__Tannerellaceae | g__Tannerella	0.000552292	0	0.000100417	0	0.000251042	0.00150625	0.000351459	0.000100417	0.00030125	0.000150625	0	0.000351459	>0.999999	>0.999999
k__Bacteria | p__Tenericutes | c__ | o__ | f__ | g__	0	0	0	0	0.000251042	0	0.000401667	0.00256063	0	0.000451875	0	0	0.181818	>0.999999
k__Bacteria | p__Acidobacteria | c__Acidobacteriia | o__Acidobacteriales | f__Acidobacteriaceae | g__Candidatus Koribacter	5.02084e-05	0.00291209	0	5.02084e-05	0	0.000451875	0	0	5.02084e-05	0	0	0	0.151515	>0.999999
k__Bacteria | p__Actinobacteria | c__Actinobacteria | o__ | f__ | g__	0.000150625	0.000903751	0.000200833	0.000251042	0	0.000150625	0.000853542	0.000100417	0.00030125	0.000251042	0.000150625	0.000150625	0.857143	>0.999999
k__Bacteria | p__Firmicutes | c__Bacilli | o__Bacillales | f__Planococcaceae | g__Planococcus	0.000903751	0.00030125	5.02084e-05	0.000100417	0.000200833	0.000150625	0.000100417	0.000100417	0.000251042	0.000753125	0.000150625	0.000150625	0.930736	>0.999999
k__Bacteria | p__Firmicutes | c__Clostridia | o__Clostridiales | f__Clostridiales Family XIII. Incertae Sedis | g__Mogibacterium	0.000150625	0.000251042	0.000652709	0.000100417	0.0006025	0	0.000100417	0.00030125	0.00030125	5.02084e-05	0.000251042	0.000451875	>0.999999	>0.999999
k__Bacteria | p__Proteobacteria | c__Betaproteobacteria | o__ | f__ | g__	5.02084e-05	0.00210875	0.000150625	0.000150625	5.02084e-05	0.000200833	5.02084e-05	0	5.02084e-05	0.000251042	0.000100417	5.02084e-05	0.186147	>0.999999
k__Bacteria | p__Proteobacteria | c__Alphaproteobacteria | o__ | f__ | g__Micavibrio	0.000200833	0	5.02084e-05	0	0	0.00125521	0	0	0	0.00150625	0.000150625	0	0.848485	>0.999999
k__Bacteria | p__Proteobacteria | c__Epsilonproteobacteria | o__Campylobacterales | f__Campylobacteraceae | g__Campylobacter	0.000803334	0	0.000150625	0	0	0.000702917	0.000803334	0	0	0.000451875	0.000150625	0.000100417	0.91342	>0.999999
k__Bacteria | p__Proteobacteria | c__Gammaproteobacteria | o__Enterobacterales | f__Pectobacteriaceae | g__Dickeya	0	0.00160667	0	5.02084e-05	0	0.000652709	0	0	5.02084e-05	0.000100417	0.000652709	0	0.91342	>0.999999
k__Bacteria | p__Proteobacteria | c__Gammaproteobacteria | o__Enterobacterales | f__Enterobacteriaceae | g__Candidatus Doolittlea	0	0.00160667	0	0.00030125	0	0.000803334	0	0	5.02084e-05	0	0.000251042	0	0.318182	>0.999999
k__Bacteria | p__Bacteroidetes | c__Bacteroidia | o__Bacteroidales | f__Paludibacteraceae | g__Paludibacter	0.000150625	5.02084e-05	0	0	0.000251042	0.000401667	0.00190792	0.000100417	0	0	0	0	0.437229	>0.999999
k__Bacteria | p__Candidatus Saccharibacteria | c__ | o__ | f__ | g__	0	0	0	0	0	0	0	0.000150625	0	0	0.00266104	0	0.454545	>0.999999
k__Bacteria | p__Firmicutes | c__Clostridia | o__Clostridiales | f__Peptostreptococcaceae | g__Filifactor	0.000251042	0	5.02084e-05	0.000100417	0.000150625	0.000150625	0.000200833	0.000150625	0.000351459	0.00030125	0.000251042	0.000853542	0.021645	>0.999999
k__Bacteria | p__Proteobacteria | c__Gammaproteobacteria | o__Enterobacterales | f__Erwiniaceae | g__Pantoea	0	0.00105438	0	0.000251042	0	0.000853542	0	0.000150625	0.000100417	0	0.000100417	0	0.480519	>0.999999
k__Bacteria | p__Actinobacteria | c__Actinobacteria | o__Actinomycetales | f__Actinomycetaceae | g__Actinomyces	0.00215896	0	0.000150625	0	0	5.02084e-05	0	0	0.000100417	0	0	0	0.30303	>0.999999
k__Bacteria | p__Firmicutes | c__Clostridia | o__Clostridiales | f__Clostridiaceae | g__Alkaliphilus	0.00160667	0	5.02084e-05	0	0	0.00030125	5.02084e-05	5.02084e-05	0	0.00030125	0	0	0.87013	>0.999999
k__Bacteria | p__Bacteroidetes | c__Flavobacteriia | o__Flavobacteriales | f__Flavobacteriaceae | g__	0.0006025	0	0	0	0.000100417	0.000753125	0	0.000100417	0.000100417	5.02084e-05	0.00030125	0.00030125	0.844156	>0.999999
k__Bacteria | p__Proteobacteria | c__Gammaproteobacteria | o__Enterobacterales | f__Enterobacteriaceae | g__Shimwellia	0	0.00160667	0	5.02084e-05	0	0.000502084	0	0	0.000100417	5.02084e-05	0	0	0.469697	>0.999999
k__Bacteria | p__Actinobacteria | c__Coriobacteriia | o__ | f__ | g__	0.000903751	0.000150625	0.000150625	0	0	0	0.000451875	0	0.00030125	0.000100417	0.000200833	0	0.675325	>0.999999
k__Bacteria | p__Firmicutes | c__Clostridia | o__Clostridiales | f__Hungateiclostridiaceae | g__Mageeibacillus	5.02084e-05	5.02084e-05	0.00030125	0	0.000100417	0	0.000702917	5.02084e-05	0.000251042	0.000753125	0	0	0.558442	>0.999999
k__Bacteria | p__Firmicutes | c__Tissierellia | o__Tissierellales | f__Peptoniphilaceae | g__Finegoldia	0	0	0	0	0	0	0	0	0	0	0	0.00225938	>0.999999	>0.999999
k__Bacteria | p__Actinobacteria | c__Actinobacteria | o__Corynebacteriales | f__Nocardiaceae | g__Rhodococcus	0	0.000502084	0.000100417	0.000351459	0	0.000502084	0	0	0.000200833	0.000150625	0.000251042	0.000150625	0.536797	>0.999999
k__Bacteria | p__Proteobacteria | c__ | o__ | f__ | g__	0	0.00135563	0.000200833	0.000200833	0.000200833	0	0	0.000150625	5.02084e-05	0	0	5.02084e-05	0.166667	>0.999999
k__Bacteria | p__Proteobacteria | c__Gammaproteobacteria | o__Enterobacterales | f__Erwiniaceae | g__Erwinia	0	0.00110458	0	0.000100417	0	0.0006025	0	0	0.000351459	0	5.02084e-05	0	0.393939	>0.999999
k__Bacteria | p__Firmicutes | c__Clostridia | o__Clostridiales | f__Heliobacteriaceae | g__Heliobacterium	0.000251042	0	0.000451875	0	0	0.00130542	0.000150625	0	0	0	0	0	0.181818	>0.999999
k__Bacteria | p__Acidobacteria | c__Vicinamibacteria | o__ | f__Vicinamibacteraceae | g__Luteitalea	0.000200833	0.00165688	0	5.02084e-05	0	0.000100417	0	0	0	0	0	0.000100417	0.151515	>0.999999
k__Bacteria | p__Firmicutes | c__Clostridia | o__Clostridiales | f__Syntrophomonadaceae | g__Syntrophomonas	0.000853542	0	0	0	0.000100417	5.02084e-05	5.02084e-05	5.02084e-05	0.000251042	0.000401667	0	0.000351459	0.393939	>0.999999
k__Bacteria | p__Firmicutes | c__Erysipelotrichia | o__Erysipelotrichales | f__Erysipelotrichaceae | g__Faecalitalea	0.000100417	5.02084e-05	0.000401667	0.000853542	0	0	0	0	0	0	0.000100417	0.000552292	0.404762	>0.999999
k__Bacteria | p__Acidobacteria | c__Acidobacteriia | o__Acidobacteriales | f__Acidobacteriaceae | g__Acidobacterium	5.02084e-05	0.00170708	0	5.02084e-05	0	0.000100417	0	0	0	0	5.02084e-05	0	0.151515	>0.999999
k__Bacteria | p__Proteobacteria | c__Gammaproteobacteria | o__Xanthomonadales | f__Rhodanobacteraceae | g__Dokdonella	0	0.00150625	5.02084e-05	0	0	0	0	0	0.000200833	0	0.000100417	0.000100417	0.621212	>0.999999
k__Bacteria | p__Deinococcus-Thermus | c__Deinococci | o__Deinococcales | f__Deinococcaceae | g__Deinococcus	0.000150625	0.000251042	5.02084e-05	0	5.02084e-05	0.00030125	0.000100417	0.000100417	0.000100417	0.000552292	0	0.000251042	0.766234	>0.999999
k__Bacteria | p__Proteobacteria | c__Gammaproteobacteria | o__Pseudomonadales | f__Moraxellaceae | g__Acinetobacter	0	0.000150625	5.02084e-05	0.000100417	0	0.000200833	5.02084e-05	0.000100417	5.02084e-05	0.000903751	0.00030125	0	0.603896	>0.999999
k__Bacteria | p__Actinobacteria | c__ | o__ | f__ | g__	0	0.000702917	0.000100417	0.000100417	0	0.000401667	0	5.02084e-05	5.02084e-05	5.02084e-05	0.000200833	0.000200833	0.651515	>0.999999
k__Bacteria | p__Firmicutes | c__Bacilli | o__Bacillales | f__Bacillaceae | g__Geobacillus	0.000401667	0	0.000200833	0	0.000150625	0.000150625	0.000702917	0.000150625	0	0	0	5.02084e-05	0.588745	>0.999999
k__Bacteria | p__Firmicutes | c__Clostridia | o__Clostridiales | f__Lachnospiraceae | g__Lacrimispora	0.000150625	0	0.000100417	0	0.000251042	0.000803334	0.00030125	0.000150625	0	5.02084e-05	0	0	0.512987	>0.999999
k__Bacteria | p__Proteobacteria | c__Betaproteobacteria | o__Burkholderiales | f__Burkholderiaceae | g__Burkholderia	0	0.00150625	0	0	0	5.02084e-05	0	0	0	5.02084e-05	0.000150625	0	>0.999999	>0.999999
k__Bacteria | p__Bacteroidetes | c__Cytophagia | o__Cytophagales | f__Cyclobacteriaceae | g__Algoriphagus	0.000401667	5.02084e-05	5.02084e-05	0	0.000451875	0.00030125	5.02084e-05	0.000200833	0.000200833	0	0	0	0.192641	>0.999999
k__Bacteria | p__Acidobacteria | c__Acidobacteriia | o__Acidobacteriales | f__Acidobacteriaceae | g__Acidisarcina	5.02084e-05	0.00135563	0	0	0	0.000100417	0	0	0.000100417	0	0	5.02084e-05	0.621212	>0.999999
k__Bacteria | p__Proteobacteria | c__Betaproteobacteria | o__Burkholderiales | f__Burkholderiaceae | g__Paraburkholderia	0.000100417	0.00135563	5.02084e-05	0	0	0	0	0.000100417	0	0	5.02084e-05	0	0.621212	>0.999999
k__Bacteria | p__Armatimonadetes | c__Fimbriimonadia | o__Fimbriimonadales | f__Fimbriimonadaceae | g__Fimbriimonas	5.02084e-05	0.000150625	5.02084e-05	5.02084e-05	0.000200833	0.000150625	0.000200833	0	0.000451875	0.000100417	0	0.000200833	0.818182	>0.999999
k__Bacteria | p__Proteobacteria | c__Gammaproteobacteria | o__Enterobacterales | f__Yersiniaceae | g__Serratia	0	0.000200833	0	0.000251042	0	0.000652709	0	0	0.000150625	0	0.000351459	0	0.545455	>0.999999
k__Bacteria | p__Firmicutes | c__Bacilli | o__Lactobacillales | f__Lactobacillaceae | g__Pediococcus	0.000200833	0	0	0.000200833	0.00030125	0.000251042	0	5.02084e-05	0.000100417	0.000100417	0	0.000401667	0.580087	>0.999999
k__Bacteria | p__Firmicutes | c__Bacilli | o__Lactobacillales | f__Leuconostocaceae | g__Weissella	0.000502084	5.02084e-05	0.000150625	0	0.000100417	0.000200833	0.000150625	0	5.02084e-05	0.000351459	0	5.02084e-05	0.415584	>0.999999
k__Bacteria | p__Proteobacteria | c__Alphaproteobacteria | o__Sphingomonadales | f__Sphingomonadaceae | g__Sphingomonas	5.02084e-05	0.000953959	0.000150625	0	0.000100417	5.02084e-05	0	5.02084e-05	0	0	0.000150625	0	0.145022	>0.999999
k__Bacteria | p__Proteobacteria | c__Gammaproteobacteria | o__Enterobacterales | f__Budviciaceae | g__Pragia	0	0.000702917	5.02084e-05	0.000100417	0	0.0006025	0	0	0	0	5.02084e-05	0	0.106061	>0.999999
k__Bacteria | p__Aquificae | c__Aquificae | o__Aquificales | f__Aquificaceae | g__	0	0	0.000502084	0	0	0	0	0	0	0	0	0.00100417	>0.999999	>0.999999
k__Bacteria | p__Bacteroidetes | c__Bacteroidia | o__Bacteroidales | f__Dysgonamonadaceae | g__Proteiniphilum	5.02084e-05	0	0	0	0	0.000100417	0.00115479	0.000200833	0	0	0	0	0.69697	>0.999999
k__Bacteria | p__Proteobacteria | c__Betaproteobacteria | o__Burkholderiales | f__Burkholderiaceae | g__	5.02084e-05	0.00100417	0	0.000200833	5.02084e-05	0	0.000150625	0	5.02084e-05	0	0	0	0.274892	>0.999999
k__Bacteria | p__Proteobacteria | c__Gammaproteobacteria | o__Enterobacterales | f__Enterobacteriaceae | g__Leclercia	0	0.000753125	0	0.000200833	0	0.000451875	0	0	5.02084e-05	0	0	0	0.181818	>0.999999
k__Bacteria | p__Proteobacteria | c__Gammaproteobacteria | o__Enterobacterales | f__Enterobacteriaceae | g__Shigella	0	0.0006025	0	5.02084e-05	0	0.000552292	0	0	0.000200833	0	5.02084e-05	0	0.469697	>0.999999
k__Bacteria | p__Thermotogae | c__Thermotogae | o__Kosmotogales | f__Kosmotogaceae | g__Mesotoga	0.000351459	0.000401667	0.000150625	0	0.000150625	0.000150625	0	0	0.000251042	0	0	0	0.054113	>0.999999
k__Bacteria | p__Bacteroidetes | c__Chitinophagia | o__Chitinophagales | f__Chitinophagaceae | g__	0.00030125	0.000502084	5.02084e-05	0	0	5.02084e-05	0	0.000150625	5.02084e-05	0	0.000100417	0.000251042	0.935065	>0.999999
k__Bacteria | p__Proteobacteria | c__Alphaproteobacteria | o__Rhizobiales | f__Bradyrhizobiaceae | g__Rhodopseudomonas	0	0.00110458	0.000100417	0.000100417	5.02084e-05	0	0	5.02084e-05	0	0	0	0	0.106061	>0.999999
k__Bacteria | p__Proteobacteria | c__Alphaproteobacteria | o__Rhodospirillales | f__Acetobacteraceae | g__	0	0.00110458	0.000100417	0	0	0	0	0	0	0	5.02084e-05	0.000150625	0.848485	>0.999999
k__Bacteria | p__Firmicutes | c__Clostridia | o__Clostridiales | f__Peptococcaceae | g__Desulfosporosinus	0.000100417	0	0.000251042	0	0	0	0.000200833	0	0.000100417	0.000702917	0	0	0.621212	>0.999999
k__Bacteria | p__Firmicutes | c__Bacilli | o__Lactobacillales | f__ | g__	5.02084e-05	0.000351459	5.02084e-05	0	0	0.00030125	0	0.000150625	0	0.000200833	0	0.000200833	0.675325	>0.999999
k__Bacteria | p__Firmicutes | c__Clostridia | o__Clostridiales | f__Peptococcaceae | g__Desulfallas	0.000150625	0	0.000150625	0	5.02084e-05	0	0	5.02084e-05	0	0.000853542	0	0	0.772727	>0.999999
k__Bacteria | p__Firmicutes | c__Bacilli | o__Lactobacillales | f__Carnobacteriaceae | g__Marinilactibacillus	0.000401667	0.000401667	0	5.02084e-05	0	5.02084e-05	5.02084e-05	0	0	0.000150625	0	0.000150625	0.588745	>0.999999
k__Bacteria | p__Firmicutes | c__Clostridia | o__Clostridiales | f__Peptostreptococcaceae | g__Acetoanaerobium	0.000200833	0	0.000351459	0	0	0.000150625	0	0.00030125	0	0.000150625	0	0.000100417	0.78355	>0.999999
k__Bacteria | p__Firmicutes | c__Negativicutes | o__Veillonellales | f__Veillonellaceae | g__Dialister	5.02084e-05	0	0.000803334	0	0.000100417	0	5.02084e-05	0.000150625	0	0.000100417	0	0	>0.999999	>0.999999
k__Bacteria | p__Proteobacteria | c__Alphaproteobacteria | o__Rhizobiales | f__Methylobacteriaceae | g__Microvirga	0	0.00105438	0	5.02084e-05	0	0	0.000100417	5.02084e-05	0	0	0	0	>0.999999	>0.999999
k__Bacteria | p__Proteobacteria | c__Betaproteobacteria | o__Burkholderiales | f__Oxalobacteraceae | g__Oxalobacter	0	0.000150625	0.000150625	0.00030125	0.000150625	0	5.02084e-05	0.000100417	0.000251042	5.02084e-05	0	5.02084e-05	0.582251	>0.999999
k__Bacteria | p__Proteobacteria | c__Gammaproteobacteria | o__Enterobacterales | f__Enterobacteriaceae | g__Citrobacter	0	0.0006025	0	0	0.000100417	0.000401667	0	0	0	0	0.000150625	0	0.30303	>0.999999
k__Bacteria | p__Actinobacteria | c__Actinobacteria | o__Corynebacteriales | f__Corynebacteriaceae | g__Corynebacterium	5.02084e-05	0.00030125	0	5.02084e-05	0	0.000100417	0	0	0.000451875	0.000251042	0	0	0.621212	>0.999999
k__Bacteria | p__Actinobacteria | c__Actinobacteria | o__Streptomycetales | f__Streptomycetaceae | g__Streptomyces	5.02084e-05	0.000251042	0.000150625	0	0	0.000150625	0.000150625	0	0.000351459	0.000100417	0	0	0.82684	>0.999999
k__Bacteria | p__Proteobacteria | c__Gammaproteobacteria | o__Enterobacterales | f__Enterobacteriaceae | g__Candidatus Hamiltonella	0	0.000351459	0	0	0	0.000652709	0	0	0	0	0.000200833	0	0.454545	>0.999999
k__Bacteria | p__Firmicutes | c__Clostridia | o__Clostridiales | f__Peptococcaceae | g__Dehalobacter	0.00030125	0	5.02084e-05	0	0	0	0.000100417	0.000100417	5.02084e-05	0.000502084	0	5.02084e-05	0.166667	>0.999999
k__Bacteria | p__Firmicutes | c__Bacilli | o__Bacillales | f__Thermoactinomycetaceae | g__Novibacillus	0	0	0	0	5.02084e-05	0	0.000200833	0.000853542	0	0	0	0	0.454545	>0.999999
k__Bacteria | p__Gemmatimonadetes | c__Gemmatimonadetes | o__Gemmatimonadales | f__Gemmatimonadaceae | g__Gemmatirosa	0	0.000652709	0	0.000150625	0	0.000150625	0	0	0	0	0	0.000150625	0.424242	>0.999999
k__Bacteria | p__Proteobacteria | c__Alphaproteobacteria | o__Rhizobiales | f__Bradyrhizobiaceae | g__Variibacter	0	0.000803334	0	0.000150625	0.000100417	0	0	5.02084e-05	0	0	0	0	0.181818	>0.999999
k__Bacteria | p__Firmicutes | c__Clostridia | o__Clostridiales | f__Clostridiales Family XVI. Incertae Sedis | g__Carboxydocella	0	5.02084e-05	0	0	0.000702917	0	0	0	0	0	0.000251042	5.02084e-05	>0.999999	>0.999999
k__Bacteria | p__Gemmatimonadetes | c__Gemmatimonadetes | o__Gemmatimonadales | f__Gemmatimonadaceae | g__Gemmatimonas	0	0.000451875	0.000100417	0	0	0.000251042	5.02084e-05	0.000150625	5.02084e-05	0	0	0	0.588745	>0.999999
k__Bacteria | p__Proteobacteria | c__Betaproteobacteria | o__Burkholderiales | f__Oxalobacteraceae | g__Massilia	0	0.000753125	0	5.02084e-05	0	0	0	0	0	0.000150625	5.02084e-05	5.02084e-05	0.924242	>0.999999
k__Bacteria | p__Acidobacteria | c__Acidobacteriia | o__Acidobacteriales | f__Acidobacteriaceae | g__Granulicella	0	0.000903751	0	5.02084e-05	0	0	0	0	0	5.02084e-05	0	0	0.727273	>0.999999
k__Bacteria | p__Firmicutes | c__Clostridia | o__Thermoanaerobacterales | f__Thermodesulfobiaceae | g__Thermodesulfobium	5.02084e-05	0	0	0	0.000150625	0	0	5.02084e-05	0.000251042	0	0.000502084	0	0.469697	>0.999999
k__Bacteria | p__Proteobacteria | c__Alphaproteobacteria | o__Rhizobiales | f__Hyphomicrobiaceae | g__	0	0.000853542	0	0	0	0	0	0	0	5.02084e-05	0	0.000100417	>0.999999	>0.999999
k__Bacteria | p__Proteobacteria | c__Alphaproteobacteria | o__Rhizobiales | f__Xanthobacteraceae | g__Pseudolabrys	5.02084e-05	0.000702917	0	0	0	5.02084e-05	0	0.000150625	0	0	5.02084e-05	0	0.69697	>0.999999
k__Bacteria | p__Proteobacteria | c__Alphaproteobacteria | o__Rhodospirillales | f__Rhodospirillaceae | g__Magnetospirillum	0	0.000903751	0	0	0	5.02084e-05	0	5.02084e-05	0	0	0	0	0.727273	>0.999999
k__Bacteria | p__Chloroflexi | c__Thermomicrobia | o__Sphaerobacterales | f__Sphaerobacteraceae | g__Sphaerobacter	0.000100417	0.00030125	0	0	0	0.000150625	0	5.02084e-05	5.02084e-05	0	0.00030125	0	0.82684	>0.999999
k__Bacteria | p__Firmicutes | c__Bacilli | o__Lactobacillales | f__Leuconostocaceae | g__Leuconostoc	0.000150625	0	0.000150625	0	0	0	0	0.000100417	0	0.000401667	0	0.000150625	0.772727	>0.999999
k__Bacteria | p__Proteobacteria | c__Alphaproteobacteria | o__Rhizobiales | f__Bartonellaceae | g__Bartonella	0	0.000200833	5.02084e-05	0	5.02084e-05	0	5.02084e-05	5.02084e-05	0	0.000150625	0.00030125	0.000100417	0.25974	>0.999999
k__Bacteria | p__Firmicutes | c__Clostridia | o__Clostridiales | f__Symbiobacteriaceae | g__Symbiobacterium	0.000200833	0	0	5.02084e-05	0.000100417	0.000200833	0	0	5.02084e-05	0	0	0.00030125	0.437229	>0.999999
k__Bacteria | p__Firmicutes | c__Clostridia | o__Thermoanaerobacterales | f__Thermoanaerobacterales Family IV. Incertae Sedis | g__Mahella	0.000150625	0.000100417	0	0	5.02084e-05	0	0	0.000150625	5.02084e-05	5.02084e-05	0	0.000351459	0.65368	>0.999999
k__Bacteria | p__Proteobacteria | c__Gammaproteobacteria | o__Pseudomonadales | f__Moraxellaceae | g__	0	0.00030125	5.02084e-05	0	0	0	0	0.000100417	0	5.02084e-05	0.000351459	5.02084e-05	0.372294	>0.999999
k__Bacteria | p__Nitrospirae | c__Nitrospira | o__Nitrospirales | f__Nitrospiraceae | g__Nitrospira	0	0.000502084	0	0	0.000200833	0	0	0	0	0	0.000200833	0	0.727273	>0.999999
k__Bacteria | p__Firmicutes | c__Bacilli | o__Lactobacillales | f__Enterococcaceae | g__Tetragenococcus	0	0	0	0	0	0	0	0	0.000150625	0	0.000100417	0.0006025	0.181818	>0.999999
k__Bacteria | p__Proteobacteria | c__Betaproteobacteria | o__Burkholderiales | f__ | g__Methylibium	5.02084e-05	0.000753125	0	0	5.02084e-05	0	0	0	0	0	0	0	0.181818	>0.999999
k__Bacteria | p__Actinobacteria | c__Actinobacteria | o__Pseudonocardiales | f__Pseudonocardiaceae | g__Kibdelosporangium	5.02084e-05	0	5.02084e-05	0	0	5.02084e-05	0	0	0	0	0.000502084	0.000200833	>0.999999	>0.999999
k__Bacteria | p__Actinobacteria | c__Coriobacteriia | o__Eggerthellales | f__Eggerthellaceae | g__Cryptobacterium	5.02084e-05	5.02084e-05	0	5.02084e-05	0	0	0	0	0.000100417	0.000401667	0	0.000200833	0.512987	>0.999999
k__Bacteria | p__Proteobacteria | c__Betaproteobacteria | o__Burkholderiales | f__Oxalobacteraceae | g__Herbaspirillum	0	0.000552292	0	0	0	0	0	0	0	0	0.000200833	5.02084e-05	>0.999999	>0.999999
k__Bacteria | p__Tenericutes | c__Mollicutes | o__Acholeplasmatales | f__Acholeplasmataceae | g__	0	0	0	0	0	0	0.000100417	0.000652709	0	5.02084e-05	0	0	0.181818	>0.999999
k__Bacteria | p__Proteobacteria | c__Betaproteobacteria | o__Burkholderiales | f__Oxalobacteraceae | g__	0	0.000502084	0	0.000150625	0.000100417	0	0	0	0	5.02084e-05	0	0	0.181818	>0.999999
k__Bacteria | p__Acidobacteria | c__Acidobacteriia | o__Acidobacteriales | f__Acidobacteriaceae | g__	0	0.000552292	0	0	0	0.000150625	0	5.02084e-05	0	0	0	0	0.454545	>0.999999
k__Bacteria | p__Proteobacteria | c__Alphaproteobacteria | o__Rhizobiales | f__Hyphomicrobiaceae | g__Pelagibacterium	0	0.000552292	0	0	0	5.02084e-05	0	0.000150625	0	0	0	0	0.727273	>0.999999
k__Bacteria | p__Proteobacteria | c__Deltaproteobacteria | o__Myxococcales | f__Polyangiaceae | g__Pajaroellobacter	0.000100417	0.000451875	0.000100417	0	0	0.000100417	0	0	0	0	0	0	0.060606	>0.999999
k__Bacteria | p__Proteobacteria | c__Gammaproteobacteria | o__Enterobacterales | f__Enterobacteriaceae | g__Candidatus Gullanella	0	0.00030125	0	0.000150625	0	0.00030125	0	0	0	0	0	0	0.181818	>0.999999
k__Bacteria | p__Proteobacteria | c__Deltaproteobacteria | o__Myxococcales | f__Kofleriaceae | g__Haliangium	0	0.000401667	0	0	0	5.02084e-05	0	0	0	5.02084e-05	0.000251042	0	>0.999999	>0.999999
k__Bacteria | p__Proteobacteria | c__Gammaproteobacteria | o__Enterobacterales | f__Erwiniaceae | g__	0	0.000351459	0	0	0	0	0	0	5.02084e-05	0	0.000351459	0	>0.999999	>0.999999
k__Bacteria | p__Acidobacteria | c__Acidobacteriia | o__Acidobacteriales | f__Acidobacteriaceae | g__Terriglobus	0	0.000702917	0	0	0	0	0	0	0	0	0	0	>0.999999	>0.999999
k__Bacteria | p__Proteobacteria | c__Betaproteobacteria | o__Burkholderiales | f__Comamonadaceae | g__	0.000100417	0.000552292	0	0	0	5.02084e-05	0	0	0	0	0	0	0.181818	>0.999999
k__Bacteria | p__Proteobacteria | c__Gammaproteobacteria | o__Legionellales | f__Legionellaceae | g__Legionella	0	0.000552292	0	5.02084e-05	0	0.000100417	0	0	0	0	0	0	0.181818	>0.999999
k__Bacteria | p__Proteobacteria | c__Gammaproteobacteria | o__Oceanospirillales | f__Kangiellaceae | g__Kangiella	0	0	0.000702917	0	0	0	0	0	0	0	0	0	>0.999999	>0.999999
k__Bacteria | p__Cyanobacteria | c__ | o__ | f__ | g__	0	0.000150625	0	0	0.000251042	0	0	0	0	0.000150625	5.02084e-05	0.000100417	>0.999999	>0.999999
k__Bacteria | p__Firmicutes | c__Bacilli | o__Bacillales | f__Bacillaceae | g__	5.02084e-05	5.02084e-05	0	5.02084e-05	0.000100417	0.000100417	0	0.000100417	0	0.000150625	0.000100417	0	>0.999999	>0.999999
k__Bacteria | p__Proteobacteria | c__Deltaproteobacteria | o__Desulfuromonadales | f__Geobacteraceae | g__Geobacter	0.000100417	0.000502084	5.02084e-05	0	0	0	0	0	5.02084e-05	0	0	0	0.30303	>0.999999
k__Bacteria | p__Proteobacteria | c__Gammaproteobacteria | o__Xanthomonadales | f__Xanthomonadaceae | g__Stenotrophomonas	0	0.000100417	0	0	0	0	5.02084e-05	0	0	0	0.000502084	5.02084e-05	0.424242	>0.999999
k__Bacteria | p__Bacteroidetes | c__Chitinophagia | o__Chitinophagales | f__Chitinophagaceae | g__Niabella	0	0.000351459	0	0	0.00030125	0	0	0	0	0	0	0	0.454545	>0.999999
k__Bacteria | p__Actinobacteria | c__Coriobacteriia | o__Eggerthellales | f__Eggerthellaceae | g__Eggerthella	0	0	0.000200833	5.02084e-05	0.000200833	0.000100417	5.02084e-05	5.02084e-05	0	0	0	0	0.177489	>0.999999
k__Bacteria | p__Firmicutes | c__Bacilli | o__Bacillales | f__Alicyclobacillaceae | g__Tumebacillus	0	0	0	5.02084e-05	0.000100417	0	0.000351459	0.000100417	0	5.02084e-05	0	0	0.621212	>0.999999
k__Bacteria | p__Deinococcus-Thermus | c__Deinococci | o__Thermales | f__Thermaceae | g__Meiothermus	0	0	0	0.0006025	0	0	0	0	0	0	0	0	>0.999999	>0.999999
k__Bacteria | p__Proteobacteria | c__Alphaproteobacteria | o__Rhizobiales | f__Hyphomicrobiaceae | g__Hyphomicrobium	0	0.0006025	0	0	0	0	0	0	0	0	0	0	>0.999999	>0.999999
k__Bacteria | p__Proteobacteria | c__Alphaproteobacteria | o__Rhizobiales | f__Phyllobacteriaceae | g__Mesorhizobium	0	0.00030125	0	0.000150625	0	0.000150625	0	0	0	0	0	0	0.181818	>0.999999
k__Bacteria | p__Bacteroidetes | c__Flavobacteriia | o__Flavobacteriales | f__Flavobacteriaceae | g__Flavobacterium	0	0	5.02084e-05	0	0.000150625	5.02084e-05	0	5.02084e-05	0	0.000100417	0.000150625	5.02084e-05	0.718615	>0.999999
k__Bacteria | p__Firmicutes | c__Bacilli | o__Bacillales | f__Bacillaceae | g__Anoxybacillus	0	0	0.000251042	0	0	0	0	5.02084e-05	0.000100417	0	0	0.000200833	0.545455	>0.999999
k__Bacteria | p__Firmicutes | c__Bacilli | o__Bacillales | f__Listeriaceae | g__Listeria	0.000200833	5.02084e-05	5.02084e-05	0	0.000251042	0	0	5.02084e-05	0	0	0	0	0.151515	>0.999999
k__Bacteria | p__Firmicutes | c__Clostridia | o__Clostridiales | f__Peptococcaceae | g__Candidatus Desulforudis	0	0	0.000150625	0	5.02084e-05	0	0.000100417	0	0.000200833	0.000100417	0	0	0.545455	>0.999999
k__Bacteria | p__Firmicutes | c__Clostridia | o__Thermoanaerobacterales | f__Thermoanaerobacteraceae | g__Tepidanaerobacter	0.000100417	0.000100417	0	0	5.02084e-05	0	0	5.02084e-05	0	5.02084e-05	0.000150625	0.000100417	0.718615	>0.999999
k__Bacteria | p__Firmicutes | c__Tissierellia | o__ | f__ | g__	0.000100417	0	0	5.02084e-05	0	0	5.02084e-05	0	0.00030125	0	0	0.000100417	0.621212	>0.999999
k__Bacteria | p__Proteobacteria | c__Alphaproteobacteria | o__Caulobacterales | f__Caulobacteraceae | g__	0	0.000451875	0	0	5.02084e-05	0	0	0	0	0.000100417	0	0	0.727273	>0.999999
k__Bacteria | p__Proteobacteria | c__Alphaproteobacteria | o__Caulobacterales | f__Caulobacteraceae | g__Caulobacter	0	0.000502084	0	0	0	0	0.000100417	0	0	0	0	0	>0.999999	>0.999999
k__Bacteria | p__Proteobacteria | c__Alphaproteobacteria | o__Caulobacterales | f__Caulobacteraceae | g__Phenylobacterium	0	0.000502084	0	0	0	0	0	0	0	0.000100417	0	0	>0.999999	>0.999999
k__Bacteria | p__Proteobacteria | c__Alphaproteobacteria | o__Rhodospirillales | f__Rhodospirillaceae | g__Rhodospirillum	0	0.00030125	5.02084e-05	0	5.02084e-05	5.02084e-05	0	0	0.000150625	0	0	0	0.19697	>0.999999
k__Bacteria | p__Acidobacteria | c__ | o__ | f__ | g__	0	0.000401667	0	0	0	5.02084e-05	5.02084e-05	5.02084e-05	0	0	0	0	>0.999999	>0.999999
k__Bacteria | p__Bacteroidetes | c__Flavobacteriia | o__Flavobacteriales | f__ | g__Candidatus Sulcia	0	0	0	0	5.02084e-05	0.000100417	0	0.000200833	0	0.000100417	0	0.000100417	0.469697	>0.999999
k__Bacteria | p__Bacteroidetes | c__Flavobacteriia | o__Flavobacteriales | f__Flavobacteriaceae | g__Olleya	0.000100417	0	0.000200833	0	0.000150625	5.02084e-05	5.02084e-05	0	0	0	0	0	0.106061	>0.999999
k__Bacteria | p__Firmicutes | c__Clostridia | o__Clostridiales | f__Eubacteriaceae | g__Acetobacterium	0	0	0.000150625	0	0	0	0	0.000251042	5.02084e-05	0	0.000100417	0	0.424242	>0.999999
k__Bacteria | p__Firmicutes | c__Clostridia | o__Thermoanaerobacterales | f__Thermoanaerobacteraceae | g__Thermoanaerobacter	5.02084e-05	0	0	0.000200833	0.000150625	0	0	5.02084e-05	0.000100417	0	0	0	0.469697	>0.999999
k__Bacteria | p__Firmicutes | c__Negativicutes | o__Veillonellales | f__Veillonellaceae | g__Megasphaera	0	5.02084e-05	5.02084e-05	0	5.02084e-05	0	0	5.02084e-05	0.000200833	5.02084e-05	0	0.000100417	0.448052	>0.999999
k__Bacteria | p__Proteobacteria | c__Alphaproteobacteria | o__Rhizobiales | f__Beijerinckiaceae | g__Methylocella	0	0.000351459	5.02084e-05	0	0	0.000100417	5.02084e-05	0	0	0	0	0	0.30303	>0.999999
k__Bacteria | p__Proteobacteria | c__Alphaproteobacteria | o__Rhizobiales | f__Rhizobiaceae | g__	0	0.000200833	0	0.000351459	0	0	0	0	0	0	0	0	0.454545	>0.999999
k__Bacteria | p__Proteobacteria | c__Alphaproteobacteria | o__Rhodospirillales | f__Acetobacteraceae | g__Acidibrevibacterium	0	0.000401667	0	5.02084e-05	0	0	0	0.000100417	0	0	0	0	0.727273	>0.999999
k__Bacteria | p__Proteobacteria | c__Alphaproteobacteria | o__Rhodospirillales | f__Rhodospirillaceae | g__Azospirillum	0	0.000200833	0	0	0	5.02084e-05	0	0	0.000200833	0	0.000100417	0	>0.999999	>0.999999
k__Bacteria | p__Proteobacteria | c__Gammaproteobacteria | o__Enterobacterales | f__Hafniaceae | g__Obesumbacterium	5.02084e-05	0.00030125	0	0	0	0.000100417	0	0.000100417	0	0	0	0	0.424242	>0.999999
k__Bacteria | p__Proteobacteria | c__Gammaproteobacteria | o__Xanthomonadales | f__Rhodanobacteraceae | g__	0	0.000451875	0	0	0	0.000100417	0	0	0	0	0	0	0.454545	>0.999999
k__Bacteria | p__Actinobacteria | c__Actinobacteria | o__Bifidobacteriales | f__Bifidobacteriaceae | g__Bifidobacterium	0	0	0	0.000200833	0	0	0.000251042	0	0	0	5.02084e-05	0	0.727273	>0.999999
k__Bacteria | p__Actinobacteria | c__Coriobacteriia | o__Coriobacteriales | f__Atopobiaceae | g__Olsenella	5.02084e-05	0	0.000100417	0	0.000100417	0	0	0	0.000100417	0	0	0.000150625	>0.999999	>0.999999
k__Bacteria | p__Bacteroidetes | c__Bacteroidia | o__Marinilabiliales | f__Salinivirgaceae | g__Salinivirga	0	0	0	0	0.000351459	5.02084e-05	0.000100417	0	0	0	0	0	0.727273	>0.999999
k__Bacteria | p__Bacteroidetes | c__Chitinophagia | o__Chitinophagales | f__Chitinophagaceae | g__Flavisolibacter	5.02084e-05	0.00030125	0	0	0	0	0	0	0.000150625	0	0	0	0.727273	>0.999999
k__Bacteria | p__Bacteroidetes | c__Chitinophagia | o__Chitinophagales | f__Chitinophagaceae | g__Paraflavitalea	0	0.000351459	0	0	0	0.000150625	0	0	0	0	0	0	0.454545	>0.999999
k__Bacteria | p__Bacteroidetes | c__Flavobacteriia | o__Flavobacteriales | f__Flavobacteriaceae | g__Sediminicola	5.02084e-05	0	0.000100417	0	0	5.02084e-05	0	0	0	0	0	0.00030125	0.545455	>0.999999
k__Bacteria | p__Chlamydiae | c__Chlamydiia | o__Parachlamydiales | f__Simkaniaceae | g__Simkania	0	0	0.000100417	0.000200833	0	0	0	0	0	0.000100417	0	0.000100417	>0.999999	>0.999999
k__Bacteria | p__Firmicutes | c__Clostridia | o__Clostridiales | f__Clostridiaceae | g__Candidatus Arthromitus	0.000150625	0	0	0	0	0	0	0	0.000200833	0	0.000100417	5.02084e-05	0.424242	>0.999999
k__Bacteria | p__Firmicutes | c__Tissierellia | o__Tissierellales | f__Peptoniphilaceae | g__Parvimonas	0	0	0	0	0	0	0	0	0.000401667	5.02084e-05	0	5.02084e-05	0.181818	>0.999999
k__Bacteria | p__Proteobacteria | c__Alphaproteobacteria | o__Holosporales | f__Candidatus Paracaedibacteraceae | g__Candidatus Paracaedibacter	0	0	0	0	5.02084e-05	5.02084e-05	0	0	0	0	0.000401667	0	>0.999999	>0.999999
k__Bacteria | p__Proteobacteria | c__Alphaproteobacteria | o__Rhizobiales | f__Hyphomicrobiaceae | g__Devosia	0	0.000401667	0	0.000100417	0	0	0	0	0	0	0	0	0.454545	>0.999999
k__Bacteria | p__Proteobacteria | c__Alphaproteobacteria | o__Rhodospirillales | f__Rhodospirillaceae | g__	0	0.000451875	0	0	0	0	0	0	5.02084e-05	0	0	0	>0.999999	>0.999999
k__Bacteria | p__Proteobacteria | c__Gammaproteobacteria | o__Enterobacterales | f__Erwiniaceae | g__Tatumella	0	0.000351459	0	0	0	5.02084e-05	0	0	0.000100417	0	0	0	0.727273	>0.999999
k__Bacteria | p__Proteobacteria | c__Gammaproteobacteria | o__Enterobacterales | f__Morganellaceae | g__Providencia	0	0.000200833	0	5.02084e-05	0	0.000150625	0	0	0	0	0	0.000100417	0.30303	>0.999999
k__Bacteria | p__Proteobacteria | c__Gammaproteobacteria | o__Enterobacterales | f__Pectobacteriaceae | g__Pectobacterium	0	0.000351459	0	5.02084e-05	0	0.000100417	0	0	0	0	0	0	0.181818	>0.999999
k__Bacteria | p__Proteobacteria | c__Gammaproteobacteria | o__Pseudomonadales | f__ | g__	5.02084e-05	0.000100417	0	0	0.000100417	0	0	0	5.02084e-05	0.000150625	0	5.02084e-05	>0.999999	>0.999999
k__Bacteria | p__Bacteroidetes | c__Flavobacteriia | o__Flavobacteriales | f__Flavobacteriaceae | g__Cellulophaga	0.000150625	0	0	0	0	0.00030125	0	0	0	0	0	0	0.454545	>0.999999
k__Bacteria | p__Bacteroidetes | c__Flavobacteriia | o__Flavobacteriales | f__Flavobacteriaceae | g__Flagellimonas	0	0	0	0	0	0	0	0	0	0.000100417	0	0.000351459	0.454545	>0.999999
k__Bacteria | p__Firmicutes | c__Clostridia | o__Clostridiales | f__Clostridiales Family XVII. Incertae Sedis | g__Thermaerobacter	0.000100417	0	0	0	0	0	0	0	0.000150625	0	0.000200833	0	0.454545	>0.999999
k__Bacteria | p__Firmicutes | c__Clostridia | o__Thermoanaerobacterales | f__Thermoanaerobacterales Family III. Incertae Sedis | g__Thermoanaerobacterium	0	0	0	0	0	5.02084e-05	0	0	0.00030125	5.02084e-05	0	5.02084e-05	0.424242	>0.999999
k__Bacteria | p__Proteobacteria | c__Alphaproteobacteria | o__Caulobacterales | f__Caulobacteraceae | g__Asticcacaulis	0.00030125	0.000100417	0	0	0	0	0	0	5.02084e-05	0	0	0	0.454545	>0.999999
k__Bacteria | p__Proteobacteria | c__Alphaproteobacteria | o__Rhizobiales | f__Hyphomicrobiaceae | g__Filomicrobium	0	0.00030125	0	0	0	0	0	0	0	0	0.000150625	0	>0.999999	>0.999999
k__Bacteria | p__Proteobacteria | c__Alphaproteobacteria | o__Rhodospirillales | f__Rhodospirillaceae | g__Thalassospira	0.000150625	5.02084e-05	5.02084e-05	5.02084e-05	5.02084e-05	0	0	0.000100417	0	0	0	0	0.0671	>0.999999
k__Bacteria | p__Proteobacteria | c__Betaproteobacteria | o__Burkholderiales | f__Comamonadaceae | g__Variovorax	0	0.000351459	0.000100417	0	0	0	0	0	0	0	0	0	0.454545	>0.999999
k__Bacteria | p__Proteobacteria | c__Deltaproteobacteria | o__ | f__ | g__	0	0.000351459	0	0	0	0	0	5.02084e-05	5.02084e-05	0	0	0	>0.999999	>0.999999
k__Bacteria | p__Proteobacteria | c__Deltaproteobacteria | o__Myxococcales | f__Polyangiaceae | g__Sorangium	0	0.00030125	0	0	0	0.000100417	0	0	0	5.02084e-05	0	0	0.454545	>0.999999
k__Bacteria | p__Proteobacteria | c__Gammaproteobacteria | o__Acidiferrobacterales | f__Acidiferrobacteraceae | g__	0	0.000351459	0	0	0	0	5.02084e-05	0	5.02084e-05	0	0	0	>0.999999	>0.999999
k__Bacteria | p__Actinobacteria | c__Actinobacteria | o__Streptomycetales | f__Streptomycetaceae | g__	0	0.000351459	0	0	0	0	0	5.02084e-05	0	0	0	0	>0.999999	>0.999999
k__Bacteria | p__Firmicutes | c__Bacilli | o__Lactobacillales | f__Leuconostocaceae | g__Oenococcus	0	0	0	5.02084e-05	0	0	0	0.000150625	5.02084e-05	0.000100417	0	5.02084e-05	0.151515	>0.999999
k__Bacteria | p__Proteobacteria | c__Alphaproteobacteria | o__Rhodospirillales | f__Acetobacteraceae | g__Acetobacter	0	0.000351459	0	0	0	0	0	0	5.02084e-05	0	0	0	>0.999999	>0.999999
k__Bacteria | p__Proteobacteria | c__Betaproteobacteria | o__Burkholderiales | f__Comamonadaceae | g__Ottowia	0	0.00030125	0	0	0	5.02084e-05	0	0	5.02084e-05	0	0	0	0.727273	>0.999999
k__Bacteria | p__Proteobacteria | c__Gammaproteobacteria | o__Nevskiales | f__Steroidobacteraceae | g__Steroidobacter	0	0.000351459	0	0	0	0	0	5.02084e-05	0	0	0	0	>0.999999	>0.999999
k__Bacteria | p__Proteobacteria | c__Gammaproteobacteria | o__Xanthomonadales | f__Xanthomonadaceae | g__Xanthomonas	5.02084e-05	5.02084e-05	0.000100417	0	0	0	0	0	5.02084e-05	0	0	0.000150625	0.924242	>0.999999
k__Bacteria | p__Actinobacteria | c__Actinobacteria | o__Propionibacteriales | f__Propionibacteriaceae | g__Cutibacterium	0	5.02084e-05	0	0	0	0.000251042	0	0	0	0	0.000100417	0	0.727273	>0.999999
k__Bacteria | p__Actinobacteria | c__Coriobacteriia | o__Eggerthellales | f__Eggerthellaceae | g__Adlercreutzia	0.000100417	0	5.02084e-05	0.000100417	0.000100417	5.02084e-05	0	0	0	0	0	0	0.015152	>0.999999
k__Bacteria | p__Bacteroidetes | c__Flavobacteriia | o__Flavobacteriales | f__Flavobacteriaceae | g__Tenacibaculum	5.02084e-05	0	0	0	5.02084e-05	0.000200833	0.000100417	0	0	0	0	0	0.424242	>0.999999
k__Bacteria | p__Cyanobacteria | c__ | o__Oscillatoriales | f__Microcoleaceae | g__Trichodesmium	0	0	0	0	0	0	0	0.000150625	0	0	0.000251042	0	0.454545	>0.999999
k__Bacteria | p__Firmicutes | c__Bacilli | o__Lactobacillales | f__Lactobacillaceae | g__	0	0.000100417	5.02084e-05	0	0	0	0	0	0.000100417	5.02084e-05	0.000100417	0	0.772727	>0.999999
k__Bacteria | p__Proteobacteria | c__Alphaproteobacteria | o__Rhodobacterales | f__Hyphomonadaceae | g__Hirschia	0	0.000401667	0	0	0	0	0	0	0	0	0	0	>0.999999	>0.999999
k__Bacteria | p__Proteobacteria | c__Epsilonproteobacteria | o__Campylobacterales | f__Helicobacteraceae | g__Helicobacter	0	0	0	0	0	0.000401667	0	0	0	0	0	0	>0.999999	>0.999999
k__Bacteria | p__Proteobacteria | c__Gammaproteobacteria | o__Enterobacterales | f__Enterobacteriaceae | g__Cedecea	0	0.000251042	0	0	0	0.000100417	0	0	5.02084e-05	0	0	0	0.454545	>0.999999
k__Bacteria | p__Deinococcus-Thermus | c__Deinococci | o__Thermales | f__Thermaceae | g__	0.000150625	0	0.000100417	0	0	0.000100417	0	0	0	0	0	0	0.181818	>0.999999
k__Bacteria | p__Firmicutes | c__Clostridia | o__Clostridiales | f__Eubacteriaceae | g__	0.000150625	0	5.02084e-05	0	0	0	0	0	5.02084e-05	0	0	0.000100417	>0.999999	>0.999999
k__Bacteria | p__Firmicutes | c__Negativicutes | o__Veillonellales | f__Veillonellaceae | g__Veillonella	0	0	0	0	0	0.000100417	0	0	0.000100417	0	0	0.000150625	0.727273	>0.999999
k__Bacteria | p__Proteobacteria | c__Alphaproteobacteria | o__Rhizobiales | f__Bradyrhizobiaceae | g__Oligotropha	0	0.000351459	0	0	0	0	0	0	0	0	0	0	>0.999999	>0.999999
k__Bacteria | p__Proteobacteria | c__Alphaproteobacteria | o__Rhizobiales | f__Phyllobacteriaceae | g__Chelativorans	0	0.000351459	0	0	0	0	0	0	0	0	0	0	>0.999999	>0.999999
k__Bacteria | p__Proteobacteria | c__Alphaproteobacteria | o__Rhodospirillales | f__Rhodospirillaceae | g__Nitrospirillum	0	0.000351459	0	0	0	0	0	0	0	0	0	0	>0.999999	>0.999999
k__Bacteria | p__Proteobacteria | c__Alphaproteobacteria | o__Rickettsiales | f__Rickettsiaceae | g__Rickettsia	0	0.000351459	0	0	0	0	0	0	0	0	0	0	>0.999999	>0.999999
k__Bacteria | p__Bacteroidetes | c__Flavobacteriia | o__Flavobacteriales | f__Blattabacteriaceae | g__Blattabacterium	0	0	0.000100417	0	0	0	0	0	0	0	0	0.000251042	>0.999999	>0.999999
k__Bacteria | p__Firmicutes | c__Bacilli | o__Bacillales | f__Staphylococcaceae | g__Jeotgalicoccus	0	0	0	0	0	0	0	0	0.000100417	0	0	0.000251042	0.454545	>0.999999
k__Bacteria | p__Proteobacteria | c__Alphaproteobacteria | o__Caulobacterales | f__Caulobacteraceae | g__Brevundimonas	0	0.000100417	0	0.000251042	0	0	0	0	0	0	0	0	0.454545	>0.999999
k__Bacteria | p__Thermotogae | c__Thermotogae | o__Petrotogales | f__Petrotogaceae | g__	0	0	0	5.02084e-05	0.000100417	0	0.000100417	0	0	0	0	0.000100417	>0.999999	>0.999999
k__Bacteria | p__Actinobacteria | c__Actinobacteria | o__Micrococcales | f__Micrococcaceae | g__Arthrobacter	0	0	0	0	0	0	0	0	0	0	0	0.00030125	>0.999999	>0.999999
k__Bacteria | p__Actinobacteria | c__Thermoleophilia | o__Solirubrobacterales | f__Conexibacteraceae | g__Conexibacter	0	0.00030125	0	0	0	0	0	0	0	0	0	0	>0.999999	>0.999999
k__Bacteria | p__Bacteroidetes | c__Flavobacteriia | o__Flavobacteriales | f__Flavobacteriaceae | g__Tamlana	0	0	0	0	0	0	0	0	0	0	0.00030125	0	>0.999999	>0.999999
k__Bacteria | p__Firmicutes | c__Bacilli | o__Bacillales | f__Paenibacillaceae | g__	0	0	0	0	0	0	0	0.00030125	0	0	0	0	>0.999999	>0.999999
k__Bacteria | p__Firmicutes | c__Clostridia | o__Thermoanaerobacterales | f__Thermoanaerobacteraceae | g__Thermanaeromonas	0.000150625	0	0	0	0	0	0	0	0	0.000150625	0	0	>0.999999	>0.999999
k__Bacteria | p__Proteobacteria | c__Gammaproteobacteria | o__Xanthomonadales | f__Rhodanobacteraceae | g__Dyella	0	0.00030125	0	0	0	0	0	0	0	0	0	0	>0.999999	>0.999999
k__Bacteria | p__Actinobacteria | c__Actinobacteria | o__Micrococcales | f__Promicromonosporaceae | g__Cellulosimicrobium	0	0.000100417	0	0	0	0.000150625	0	0	0	0	0	5.02084e-05	0.454545	>0.999999
k__Bacteria | p__Actinobacteria | c__Coriobacteriia | o__Eggerthellales | f__Eggerthellaceae | g__	0	0	5.02084e-05	0	0	0	0	0	0	0	0.000251042	0	>0.999999	>0.999999
k__Bacteria | p__Bacteroidetes | c__Flavobacteriia | o__Flavobacteriales | f__Flavobacteriaceae | g__Croceibacter	0	0	0	0	0	0.000100417	0	0	0	0	0	0.000200833	>0.999999	>0.999999
k__Bacteria | p__Cyanobacteria | c__ | o__Synechococcales | f__Synechococcaceae | g__Synechococcus	5.02084e-05	5.02084e-05	0	0	0	0	5.02084e-05	0	5.02084e-05	0	0	0.000100417	0.69697	>0.999999
k__Bacteria | p__Deferribacteres | c__Deferribacteres | o__Deferribacterales | f__Deferribacteraceae | g__Denitrovibrio	0	0.000100417	0	0	0.000100417	0	0	0	0.000100417	0	0	0	>0.999999	>0.999999
k__Bacteria | p__Firmicutes | c__Bacilli | o__Bacillales | f__Planococcaceae | g__Paenisporosarcina	5.02084e-05	0	0	0	0	0.000200833	0	0	0	0	0	5.02084e-05	0.727273	>0.999999
k__Bacteria | p__Firmicutes | c__Clostridia | o__Thermoanaerobacterales | f__Thermoanaerobacteraceae | g__Caldanaerobacter	0	0	0	0	0	0	0	0	5.02084e-05	0.000251042	0	0	0.454545	>0.999999
k__Bacteria | p__Firmicutes | c__Tissierellia | o__ | f__ | g__Ezakiella	5.02084e-05	0	5.02084e-05	0	5.02084e-05	0	0	0	0	0.000100417	0	5.02084e-05	>0.999999	>0.999999
k__Bacteria | p__Proteobacteria | c__Alphaproteobacteria | o__Rhizobiales | f__ | g__Pseudorhodoplanes	0	5.02084e-05	5.02084e-05	0.000100417	0	0	0	0	0	0	0.000100417	0	0.545455	>0.999999
k__Bacteria | p__Proteobacteria | c__Alphaproteobacteria | o__Rhizobiales | f__Brucellaceae | g__Brucella	0	0.000100417	0	0.000100417	0	0	0	0	0	0.000100417	0	0	>0.999999	>0.999999
k__Bacteria | p__Proteobacteria | c__Alphaproteobacteria | o__Rhodospirillales | f__Acetobacteraceae | g__Roseomonas	0	0.000251042	0	0	0	5.02084e-05	0	0	0	0	0	0	0.454545	>0.999999
k__Bacteria | p__Proteobacteria | c__Alphaproteobacteria | o__Sphingomonadales | f__ | g__	5.02084e-05	0	0	0	0	0	0	0.000251042	0	0	0	0	>0.999999	>0.999999
k__Bacteria | p__Proteobacteria | c__Betaproteobacteria | o__Burkholderiales | f__Comamonadaceae | g__Melaminivora	0	0	5.02084e-05	0	0.000200833	0	0	0	0	0	0	5.02084e-05	0.727273	>0.999999
k__Bacteria | p__Proteobacteria | c__Deltaproteobacteria | o__Myxococcales | f__Archangiaceae | g__Stigmatella	0	0.000150625	0	0	0	0	0	0	5.02084e-05	0.000100417	0	0	>0.999999	>0.999999
k__Bacteria | p__Actinobacteria | c__Coriobacteriia | o__Coriobacteriales | f__Atopobiaceae | g__	5.02084e-05	0	0	0	5.02084e-05	0	0	0	0	0.000100417	0	5.02084e-05	>0.999999	>0.999999
k__Bacteria | p__Actinobacteria | c__Coriobacteriia | o__Coriobacteriales | f__Coriobacteriaceae | g__	0.000100417	0	0	0	5.02084e-05	0.000100417	0	0	0	0	0	0	0.181818	>0.999999
k__Bacteria | p__Actinobacteria | c__Coriobacteriia | o__Eggerthellales | f__Eggerthellaceae | g__Phoenicibacter	0	5.02084e-05	0	0	0	0	0	0.000100417	0	0	0.000100417	0	0.454545	>0.999999
k__Bacteria | p__Bacteroidetes | c__Flavobacteriia | o__Flavobacteriales | f__Flavobacteriaceae | g__Aureitalea	5.02084e-05	0	0	0	0	0.000200833	0	0	0	0	0	0	0.454545	>0.999999
k__Bacteria | p__Bacteroidetes | c__Flavobacteriia | o__Flavobacteriales | f__Flavobacteriaceae | g__Myroides	0	0	0	0	0	0	0	0	0	0.000100417	0.000150625	0	0.454545	>0.999999
k__Bacteria | p__Chrysiogenetes | c__Chrysiogenetes | o__Chrysiogenales | f__Chrysiogenaceae | g__Desulfurispirillum	5.02084e-05	5.02084e-05	0	0	0	0	0	0	0	0	0	0.000150625	>0.999999	>0.999999
k__Bacteria | p__Cyanobacteria | c__ | o__Synechococcales | f__ | g__	0	0.000100417	5.02084e-05	0	0	0	5.02084e-05	0	0	0	0	5.02084e-05	>0.999999	>0.999999
k__Bacteria | p__Firmicutes | c__Clostridia | o__Clostridiales | f__Peptococcaceae | g__Syntrophobotulus	0	0	5.02084e-05	0	0	0	0	5.02084e-05	0	0	0	0.000150625	0.727273	>0.999999
k__Bacteria | p__Firmicutes | c__Clostridia | o__Halanaerobiales | f__Halanaerobiaceae | g__Halothermothrix	0	5.02084e-05	0	0	0	5.02084e-05	0	0	0.000150625	0	0	0	>0.999999	>0.999999
k__Bacteria | p__Firmicutes | c__Clostridia | o__Thermoanaerobacterales | f__Thermoanaerobacterales Family III. Incertae Sedis | g__Caldicellulosiruptor	5.02084e-05	0	5.02084e-05	0	0	0	5.02084e-05	0	0	0	0	0.000100417	>0.999999	>0.999999
k__Bacteria | p__Firmicutes | c__Limnochordia | o__Limnochordales | f__Limnochordaceae | g__Limnochorda	0	0	0	0	0.000200833	0	0	5.02084e-05	0	0	0	0	>0.999999	>0.999999
k__Bacteria | p__Firmicutes | c__Negativicutes | o__Selenomonadales | f__Sporomusaceae | g__Pelosinus	0.000200833	0	0	0	0	0	0	5.02084e-05	0	0	0	0	>0.999999	>0.999999
k__Bacteria | p__Proteobacteria | c__Alphaproteobacteria | o__Rhizobiales | f__Bradyrhizobiaceae | g__Nitrobacter	0	0.000100417	0	0	0	0	0	0	0	5.02084e-05	0.000100417	0	>0.999999	>0.999999
k__Bacteria | p__Proteobacteria | c__Alphaproteobacteria | o__Rhizobiales | f__Methylobacteriaceae | g__	0	0.000100417	0	5.02084e-05	0	0	0	0	0.000100417	0	0	0	>0.999999	>0.999999
k__Bacteria | p__Proteobacteria | c__Betaproteobacteria | o__Burkholderiales | f__Alcaligenaceae | g__	0	0.000200833	0	0	5.02084e-05	0	0	0	0	0	0	0	0.454545	>0.999999
k__Bacteria | p__Proteobacteria | c__Betaproteobacteria | o__Burkholderiales | f__Alcaligenaceae | g__Alcaligenes	0	0	0	0	0	0	5.02084e-05	0	0	0	0.000200833	0	0.454545	>0.999999
k__Bacteria | p__Proteobacteria | c__Betaproteobacteria | o__Burkholderiales | f__Burkholderiaceae | g__Ralstonia	0	0.000150625	5.02084e-05	0	0	0	0	5.02084e-05	0	0	0	0	0.727273	>0.999999
k__Bacteria | p__Proteobacteria | c__Deltaproteobacteria | o__Myxococcales | f__ | g__	0	0.000100417	0	0	0	0	0	0	0	0	0.000150625	0	>0.999999	>0.999999
k__Bacteria | p__Proteobacteria | c__Gammaproteobacteria | o__Enterobacterales | f__Enterobacteriaceae | g__Candidatus Ishikawaella	0	0.000150625	0	0	0	5.02084e-05	0	0	0	5.02084e-05	0	0	0.727273	>0.999999
k__Bacteria | p__Proteobacteria | c__Gammaproteobacteria | o__Enterobacterales | f__Erwiniaceae | g__Wigglesworthia	0.000100417	0	0	0	0	5.02084e-05	0	0	0	0	0.000100417	0	>0.999999	>0.999999
k__Bacteria | p__Proteobacteria | c__Gammaproteobacteria | o__Enterobacterales | f__Morganellaceae | g__Photorhabdus	0	0.000150625	0	5.02084e-05	0	5.02084e-05	0	0	0	0	0	0	0.181818	>0.999999
k__Bacteria | p__Proteobacteria | c__Gammaproteobacteria | o__Pseudomonadales | f__Pseudomonadaceae | g__	0	0.000200833	0	0	0	5.02084e-05	0	0	0	0	0	0	0.454545	>0.999999
k__Bacteria | p__Proteobacteria | c__Gammaproteobacteria | o__Xanthomonadales | f__Xanthomonadaceae | g__Xylella	0	0.000200833	0	0	0	0	0	0	0	0	5.02084e-05	0	>0.999999	>0.999999
k__Bacteria | p__Tenericutes | c__Mollicutes | o__ | f__ | g__	0.000100417	0	0	0	0	0	0	0	0	0	0	0.000150625	>0.999999	>0.999999
k__Bacteria | p__Actinobacteria | c__Actinobacteria | o__Propionibacteriales | f__Nocardioidaceae | g__Nocardioides	0	0.000251042	0	0	0	0	0	0	0	0	0	0	>0.999999	>0.999999
k__Bacteria | p__Proteobacteria | c__Betaproteobacteria | o__Burkholderiales | f__ | g__Mitsuaria	0	0.000251042	0	0	0	0	0	0	0	0	0	0	>0.999999	>0.999999
k__Bacteria | p__Proteobacteria | c__Deltaproteobacteria | o__Myxococcales | f__Anaeromyxobacteraceae | g__Anaeromyxobacter	0	0.000251042	0	0	0	0	0	0	0	0	0	0	>0.999999	>0.999999
k__Bacteria | p__Actinobacteria | c__Actinobacteria | o__ | f__ | g__Thermobispora	0	5.02084e-05	0	0	0	0.000150625	0	0	0	0	0	0	0.454545	>0.999999
k__Bacteria | p__Actinobacteria | c__Actinobacteria | o__Propionibacteriales | f__Propionibacteriaceae | g__	0	5.02084e-05	0	0	0	0.000150625	0	0	0	0	0	0	0.454545	>0.999999
k__Bacteria | p__Actinobacteria | c__Actinobacteria | o__Streptosporangiales | f__Nocardiopsaceae | g__Nocardiopsis	0	5.02084e-05	0	0	0	0.000150625	0	0	0	0	0	0	0.454545	>0.999999
k__Bacteria | p__Firmicutes | c__Bacilli | o__Bacillales | f__ | g__Gemella	0	0	0	0	0	0	0.000150625	5.02084e-05	0	0	0	0	0.454545	>0.999999
k__Bacteria | p__Firmicutes | c__Clostridia | o__Clostridiales | f__Peptococcaceae | g__Desulfitobacterium	0	0	0	0	0	0	0.000150625	0	0	0	0	5.02084e-05	0.454545	>0.999999
k__Bacteria | p__Proteobacteria | c__Alphaproteobacteria | o__Rhodospirillales | f__Acetobacteraceae | g__Komagataeibacter	0	0.000150625	0	0	0	0	0	0	5.02084e-05	0	0	0	>0.999999	>0.999999
k__Bacteria | p__Proteobacteria | c__Betaproteobacteria | o__Burkholderiales | f__ | g__Paucibacter	0	0.000150625	5.02084e-05	0	0	0	0	0	0	0	0	0	0.454545	>0.999999
k__Bacteria | p__Proteobacteria | c__Gammaproteobacteria | o__Chromatiales | f__Chromatiaceae | g__Nitrosococcus	0	0.000150625	0	0	0	0	5.02084e-05	0	0	0	0	0	>0.999999	>0.999999
k__Bacteria | p__Proteobacteria | c__Gammaproteobacteria | o__Chromatiales | f__Halothiobacillaceae | g__Halothiobacillus	0	0	0	0	0	0	0	0	0	0	0.000150625	5.02084e-05	0.454545	>0.999999
k__Bacteria | p__Proteobacteria | c__Gammaproteobacteria | o__Enterobacterales | f__Enterobacteriaceae | g__Cronobacter	0	5.02084e-05	0	0	0	0.000150625	0	0	0	0	0	0	0.454545	>0.999999
k__Bacteria | p__Actinobacteria | c__Actinobacteria | o__Micrococcales | f__ | g__	0	0	0	0	5.02084e-05	0	0	0.000100417	0	5.02084e-05	0	0	0.727273	>0.999999
k__Bacteria | p__Actinobacteria | c__Actinobacteria | o__Micrococcales | f__Intrasporangiaceae | g__	0	0	5.02084e-05	0	0	0	0	0.000100417	0	5.02084e-05	0	0	0.727273	>0.999999
k__Bacteria | p__Bacteroidetes | c__ | o__Bacteroidetes Order II. Incertae sedis | f__Rhodothermaceae | g__	0	0	0	0	0	0	0	0	5.02084e-05	0	5.02084e-05	0.000100417	0.181818	>0.999999
k__Bacteria | p__Bacteroidetes | c__Bacteroidia | o__Bacteroidales | f__Tannerellaceae | g__	0	0	0	0	0	0.000200833	0	0	0	0	0	0	>0.999999	>0.999999
k__Bacteria | p__Bacteroidetes | c__Cytophagia | o__Cytophagales | f__ | g__	0	0	0	0.000100417	0	0	0	0	0	0	0	0.000100417	>0.999999	>0.999999
k__Bacteria | p__Bacteroidetes | c__Flavobacteriia | o__Flavobacteriales | f__ | g__	0.000100417	0	0	0	0	0	0.000100417	0	0	0	0	0	>0.999999	>0.999999
k__Bacteria | p__Chloroflexi | c__Caldilineae | o__Caldilineales | f__Caldilineaceae | g__Caldilinea	0	0	0	5.02084e-05	0	5.02084e-05	0.000100417	0	0	0	0	0	>0.999999	>0.999999
k__Bacteria | p__Firmicutes | c__Bacilli | o__Bacillales | f__Alicyclobacillaceae | g__Kyrpidia	0	0	0	0	0	0	0	0	0	0	0.000200833	0	>0.999999	>0.999999
k__Bacteria | p__Firmicutes | c__Bacilli | o__Lactobacillales | f__Carnobacteriaceae | g__Carnobacterium	0.000200833	0	0	0	0	0	0	0	0	0	0	0	>0.999999	>0.999999
k__Bacteria | p__Firmicutes | c__Bacilli | o__Lactobacillales | f__Enterococcaceae | g__	0	0	0	0	0	0	0	0	0	0	0	0.000200833	>0.999999	>0.999999
k__Bacteria | p__Firmicutes | c__Negativicutes | o__Veillonellales | f__Veillonellaceae | g__	0	0	0.000100417	0	0	0	0	0	0	0	0.000100417	0	>0.999999	>0.999999
k__Bacteria | p__Fusobacteria | c__Fusobacteriia | o__Fusobacteriales | f__Leptotrichiaceae | g__Leptotrichia	0	0	0	0	0	0.000200833	0	0	0	0	0	0	>0.999999	>0.999999
k__Bacteria | p__Proteobacteria | c__Alphaproteobacteria | o__Rickettsiales | f__Candidatus Midichloriaceae | g__	0	0	5.02084e-05	5.02084e-05	0	0	0	0	0	0.000100417	0	0	>0.999999	>0.999999
k__Bacteria | p__Proteobacteria | c__Betaproteobacteria | o__Burkholderiales | f__Burkholderiaceae | g__Cupriavidus	0	0.000200833	0	0	0	0	0	0	0	0	0	0	>0.999999	>0.999999
k__Bacteria | p__Proteobacteria | c__Betaproteobacteria | o__Neisseriales | f__ | g__	0	0.000200833	0	0	0	0	0	0	0	0	0	0	>0.999999	>0.999999
k__Bacteria | p__Proteobacteria | c__Betaproteobacteria | o__Nitrosomonadales | f__Gallionellaceae | g__Sulfuricella	0	0.000200833	0	0	0	0	0	0	0	0	0	0	>0.999999	>0.999999
k__Bacteria | p__Proteobacteria | c__Deltaproteobacteria | o__Myxococcales | f__Polyangiaceae | g__Chondromyces	0	0.000200833	0	0	0	0	0	0	0	0	0	0	>0.999999	>0.999999
k__Bacteria | p__Proteobacteria | c__Deltaproteobacteria | o__Syntrophobacterales | f__Syntrophaceae | g__Syntrophus	0.000100417	0	0.000100417	0	0	0	0	0	0	0	0	0	0.454545	>0.999999
k__Bacteria | p__Proteobacteria | c__Gammaproteobacteria | o__Legionellales | f__Coxiellaceae | g__Coxiella	0	0	0	0	0	0	0.000100417	0.000100417	0	0	0	0	0.454545	>0.999999
k__Bacteria | p__Proteobacteria | c__Gammaproteobacteria | o__Xanthomonadales | f__Rhodanobacteraceae | g__Frateuria	0	0.000200833	0	0	0	0	0	0	0	0	0	0	>0.999999	>0.999999
k__Bacteria | p__Actinobacteria | c__Actinobacteria | o__Propionibacteriales | f__Nocardioidaceae | g__Actinopolymorpha	0	0.000150625	0	0	0	0	0	0	0	0	0	0	>0.999999	>0.999999
k__Bacteria | p__Bacteroidetes | c__Sphingobacteriia | o__Sphingobacteriales | f__Sphingobacteriaceae | g__Mucilaginibacter	0	0.000150625	0	0	0	0	0	0	0	0	0	0	>0.999999	>0.999999
k__Bacteria | p__Cyanobacteria | c__ | o__Synechococcales | f__Acaryochloridaceae | g__Acaryochloris	0	0	0	0	0	0	0	0	0	0	0	0.000150625	>0.999999	>0.999999
k__Bacteria | p__Firmicutes | c__Bacilli | o__Bacillales | f__Bacillaceae | g__Lentibacillus	0	0.000150625	0	0	0	0	0	0	0	0	0	0	>0.999999	>0.999999
k__Bacteria | p__Firmicutes | c__Bacilli | o__Bacillales | f__Paenibacillaceae | g__Aneurinibacillus	0	0	0	0	0	0	0.000150625	0	0	0	0	0	>0.999999	>0.999999
k__Bacteria | p__Firmicutes | c__Clostridia | o__Thermoanaerobacterales | f__Thermoanaerobacterales Family III. Incertae Sedis | g__Thermosediminibacter	0.000150625	0	0	0	0	0	0	0	0	0	0	0	>0.999999	>0.999999
k__Bacteria | p__Proteobacteria | c__Alphaproteobacteria | o__Rhizobiales | f__ | g__Methyloceanibacter	0	0.000150625	0	0	0	0	0	0	0	0	0	0	>0.999999	>0.999999
k__Bacteria | p__Proteobacteria | c__Alphaproteobacteria | o__Rhizobiales | f__Hyphomicrobiaceae | g__Rhodomicrobium	0	0	0	0.000150625	0	0	0	0	0	0	0	0	>0.999999	>0.999999
k__Bacteria | p__Proteobacteria | c__Alphaproteobacteria | o__Rhizobiales | f__Phyllobacteriaceae | g__	0	0.000150625	0	0	0	0	0	0	0	0	0	0	>0.999999	>0.999999
k__Bacteria | p__Proteobacteria | c__Alphaproteobacteria | o__Sphingomonadales | f__Sphingomonadaceae | g__	0	0.000150625	0	0	0	0	0	0	0	0	0	0	>0.999999	>0.999999
k__Bacteria | p__Proteobacteria | c__Betaproteobacteria | o__Nitrosomonadales | f__Thiobacillaceae | g__Thiobacillus	0	0.000150625	0	0	0	0	0	0	0	0	0	0	>0.999999	>0.999999
k__Bacteria | p__Proteobacteria | c__Gammaproteobacteria | o__Enterobacterales | f__Enterobacteriaceae | g__Candidatus Purcelliella	0	0	0	0.000150625	0	0	0	0	0	0	0	0	>0.999999	>0.999999
k__Bacteria | p__Proteobacteria | c__Gammaproteobacteria | o__Enterobacterales | f__Morganellaceae | g__Morganella	0	0	0	0	0	0.000150625	0	0	0	0	0	0	>0.999999	>0.999999
k__Bacteria | p__Proteobacteria | c__Gammaproteobacteria | o__Vibrionales | f__Vibrionaceae | g__Vibrio	0	0	0	0	0	0	0	0	0	0	0	0.000150625	>0.999999	>0.999999
k__Bacteria | p__Verrucomicrobia | c__Opitutae | o__Opitutales | f__Opitutaceae | g__Opitutus	0	0.000150625	0	0	0	0	0	0	0	0	0	0	>0.999999	>0.999999
k__Bacteria | p__Actinobacteria | c__Actinobacteria | o__Corynebacteriales | f__Mycobacteriaceae | g__Mycobacterium	0	0	0	0	0	0	5.02084e-05	0	0.000100417	0	0	0	0.454545	>0.999999
k__Bacteria | p__Actinobacteria | c__Actinobacteria | o__Micrococcales | f__Microbacteriaceae | g__Candidatus Aquiluna	0	0.000100417	0	0	0	5.02084e-05	0	0	0	0	0	0	0.454545	>0.999999
k__Bacteria | p__Actinobacteria | c__Actinobacteria | o__Micromonosporales | f__Micromonosporaceae | g__	0.000100417	5.02084e-05	0	0	0	0	0	0	0	0	0	0	0.454545	>0.999999
k__Bacteria | p__Actinobacteria | c__Actinobacteria | o__Streptosporangiales | f__ | g__	0	0	0	0	0	0	0	5.02084e-05	0	0.000100417	0	0	0.454545	>0.999999
k__Bacteria | p__Bacteroidetes | c__Cytophagia | o__Cytophagales | f__Hymenobacteraceae | g__Hymenobacter	0	0	5.02084e-05	0	0.000100417	0	0	0	0	0	0	0	0.454545	>0.999999
k__Bacteria | p__Bacteroidetes | c__Cytophagia | o__Cytophagales | f__Hymenobacteraceae | g__Rufibacter	0	0	0	0	0	0	5.02084e-05	0	0	0	0	0.000100417	0.454545	>0.999999
k__Bacteria | p__Cyanobacteria | c__ | o__Nostocales | f__ | g__	0	5.02084e-05	0	0	0	5.02084e-05	0	0	5.02084e-05	0	0	0	>0.999999	>0.999999
k__Bacteria | p__Cyanobacteria | c__ | o__Pleurocapsales | f__Dermocarpellaceae | g__Stanieria	0	0	0.000100417	0	0	5.02084e-05	0	0	0	0	0	0	0.454545	>0.999999
k__Bacteria | p__Fibrobacteres | c__Fibrobacteria | o__Fibrobacterales | f__Fibrobacteraceae | g__Fibrobacter	5.02084e-05	0	0	0	0	5.02084e-05	0	0	5.02084e-05	0	0	0	>0.999999	>0.999999
k__Bacteria | p__Firmicutes | c__Bacilli | o__Bacillales | f__Bacillaceae | g__Lysinibacillus	5.02084e-05	0	0	0	0	0	0	0	0	0.000100417	0	0	>0.999999	>0.999999
k__Bacteria | p__Firmicutes | c__Bacilli | o__Bacillales | f__Planococcaceae | g__Solibacillus	0	0	0	0	0	0	0	0	0	5.02084e-05	0	0.000100417	0.454545	>0.999999
k__Bacteria | p__Firmicutes | c__Clostridia | o__Clostridiales | f__Lachnospiraceae | g__Lachnoanaerobaculum	0	0	0.000100417	0	0	5.02084e-05	0	0	0	0	0	0	0.454545	>0.999999
k__Bacteria | p__Firmicutes | c__Clostridia | o__Halanaerobiales | f__Halobacteroidaceae | g__Acetohalobium	0	0	0	5.02084e-05	0	0	0	0	0.000100417	0	0	0	>0.999999	>0.999999
k__Bacteria | p__Planctomycetes | c__Planctomycetia | o__Gemmatales | f__Gemmataceae | g__Gemmata	0	0.000100417	0	0	0	0	0	0	5.02084e-05	0	0	0	>0.999999	>0.999999
k__Bacteria | p__Proteobacteria | c__Alphaproteobacteria | o__Rhizobiales | f__Chelatococcaceae | g__Chelatococcus	0	0.000100417	5.02084e-05	0	0	0	0	0	0	0	0	0	0.454545	>0.999999
k__Bacteria | p__Proteobacteria | c__Betaproteobacteria | o__Burkholderiales | f__Alcaligenaceae | g__Basilea	0	0.000100417	0	0	0	0	0	0	0	0	0	5.02084e-05	>0.999999	>0.999999
k__Bacteria | p__Proteobacteria | c__Betaproteobacteria | o__Nitrosomonadales | f__Nitrosomonadaceae | g__Nitrosospira	0	0.000100417	0	0	0	0	0	0	0	5.02084e-05	0	0	>0.999999	>0.999999
k__Bacteria | p__Proteobacteria | c__Betaproteobacteria | o__Rhodocyclales | f__Zoogloeaceae | g__Azoarcus	0	0.000100417	0	0	0	0	0	0	5.02084e-05	0	0	0	>0.999999	>0.999999
k__Bacteria | p__Proteobacteria | c__Deltaproteobacteria | o__Desulfobacterales | f__Desulfobulbaceae | g__	0	5.02084e-05	0	0	0	0	0	0	0.000100417	0	0	0	>0.999999	>0.999999
k__Bacteria | p__Proteobacteria | c__Deltaproteobacteria | o__Myxococcales | f__Sandaracinaceae | g__Sandaracinus	0	0.000100417	0	0	0	0	5.02084e-05	0	0	0	0	0	>0.999999	>0.999999
k__Bacteria | p__Proteobacteria | c__Gammaproteobacteria | o__Acidiferrobacterales | f__Acidiferrobacteraceae | g__Acidiferrobacter	0	0	0	0	0	0	0	0	5.02084e-05	0	0.000100417	0	0.454545	>0.999999
k__Bacteria | p__Actinobacteria | c__Actinobacteria | o__Acidothermales | f__Acidothermaceae | g__Acidothermus	0	0.000100417	0	0	0	0	0	0	0	0	0	0	>0.999999	>0.999999
k__Bacteria | p__Actinobacteria | c__Actinobacteria | o__Corynebacteriales | f__ | g__	0	0	0	0	0	0	5.02084e-05	0	0	0	0	5.02084e-05	0.454545	>0.999999
k__Bacteria | p__Actinobacteria | c__Actinobacteria | o__Micrococcales | f__Micrococcaceae | g__Rothia	0	0	0	0	0.000100417	0	0	0	0	0	0	0	>0.999999	>0.999999
k__Bacteria | p__Aquificae | c__Aquificae | o__Aquificales | f__Aquificaceae | g__Hydrogenobaculum	0	0	0	0	0	0	0	0.000100417	0	0	0	0	>0.999999	>0.999999
k__Bacteria | p__Bacteroidetes | c__Bacteroidia | o__Bacteroidales | f__Porphyromonadaceae | g__	0	0	0.000100417	0	0	0	0	0	0	0	0	0	>0.999999	>0.999999
k__Bacteria | p__Bacteroidetes | c__Bacteroidia | o__Marinilabiliales | f__Marinifilaceae | g__Labilibaculum	0	0	5.02084e-05	0	0	0	0	0	0	0	0	5.02084e-05	>0.999999	>0.999999
k__Bacteria | p__Bacteroidetes | c__Bacteroidia | o__Marinilabiliales | f__Marinilabiliaceae | g__Alkalitalea	0	0	0	0	0	0.000100417	0	0	0	0	0	0	>0.999999	>0.999999
k__Bacteria | p__Bacteroidetes | c__Flavobacteriia | o__Flavobacteriales | f__Flavobacteriaceae | g__Ornithobacterium	0	0	0	0	0	0	0	0	0.000100417	0	0	0	>0.999999	>0.999999
k__Bacteria | p__Cyanobacteria | c__ | o__Oscillatoriales | f__Cyanothecaceae | g__Cyanothece	0	0	0	0.000100417	0	0	0	0	0	0	0	0	>0.999999	>0.999999
k__Bacteria | p__Cyanobacteria | c__ | o__Oscillatoriales | f__Microcoleaceae | g__Planktothrix	5.02084e-05	0	0	5.02084e-05	0	0	0	0	0	0	0	0	0.454545	>0.999999
k__Bacteria | p__Firmicutes | c__Bacilli | o__Bacillales | f__Bacillaceae | g__Virgibacillus	0	0	0	0	0	0	5.02084e-05	5.02084e-05	0	0	0	0	0.454545	>0.999999
k__Bacteria | p__Firmicutes | c__Clostridia | o__Clostridiales | f__Peptococcaceae | g__Thermincola	0	0	0	0	0	0	0	0	0	0.000100417	0	0	>0.999999	>0.999999
k__Bacteria | p__Firmicutes | c__Clostridia | o__Natranaerobiales | f__Natranaerobiaceae | g__Natranaerobius	0	0.000100417	0	0	0	0	0	0	0	0	0	0	>0.999999	>0.999999
k__Bacteria | p__Firmicutes | c__Clostridia | o__Thermoanaerobacterales | f__Thermoanaerobacteraceae | g__Carboxydothermus	0	5.02084e-05	0	0	0	0	5.02084e-05	0	0	0	0	0	>0.999999	>0.999999
k__Bacteria | p__Firmicutes | c__Clostridia | o__Thermoanaerobacterales | f__Thermoanaerobacteraceae | g__Moorella	0	0	0	0	0	0.000100417	0	0	0	0	0	0	>0.999999	>0.999999
k__Bacteria | p__Gemmatimonadetes | c__Gemmatimonadetes | o__Gemmatimonadales | f__Gemmatimonadaceae | g__	0	5.02084e-05	0	0	0	0	5.02084e-05	0	0	0	0	0	>0.999999	>0.999999
k__Bacteria | p__Planctomycetes | c__Planctomycetia | o__Isosphaerales | f__Isosphaeraceae | g__Paludisphaera	0	0.000100417	0	0	0	0	0	0	0	0	0	0	>0.999999	>0.999999
k__Bacteria | p__Proteobacteria | c__Alphaproteobacteria | o__Rhizobiales | f__ | g__Hartmannibacter	0	5.02084e-05	0	5.02084e-05	0	0	0	0	0	0	0	0	0.454545	>0.999999
k__Bacteria | p__Proteobacteria | c__Alphaproteobacteria | o__Rhizobiales | f__Phyllobacteriaceae | g__Aminobacter	0	0.000100417	0	0	0	0	0	0	0	0	0	0	>0.999999	>0.999999
k__Bacteria | p__Proteobacteria | c__Alphaproteobacteria | o__Rhizobiales | f__Rhizobiaceae | g__Neorhizobium	0	0.000100417	0	0	0	0	0	0	0	0	0	0	>0.999999	>0.999999
k__Bacteria | p__Proteobacteria | c__Alphaproteobacteria | o__Rhizobiales | f__Rhizobiaceae | g__Rhizobium	0	0.000100417	0	0	0	0	0	0	0	0	0	0	>0.999999	>0.999999
k__Bacteria | p__Proteobacteria | c__Alphaproteobacteria | o__Rhizobiales | f__Rhizobiaceae | g__Sinorhizobium	0	0.000100417	0	0	0	0	0	0	0	0	0	0	>0.999999	>0.999999
k__Bacteria | p__Proteobacteria | c__Alphaproteobacteria | o__Rhizobiales | f__Xanthobacteraceae | g__Xanthobacter	0	0.000100417	0	0	0	0	0	0	0	0	0	0	>0.999999	>0.999999
k__Bacteria | p__Proteobacteria | c__Alphaproteobacteria | o__Rhodospirillales | f__Acetobacteraceae | g__Acidiphilium	0	5.02084e-05	0	0	0	5.02084e-05	0	0	0	0	0	0	0.454545	>0.999999
k__Bacteria | p__Proteobacteria | c__Alphaproteobacteria | o__Rhodospirillales | f__Acetobacteraceae | g__Gluconobacter	0	0.000100417	0	0	0	0	0	0	0	0	0	0	>0.999999	>0.999999
k__Bacteria | p__Proteobacteria | c__Alphaproteobacteria | o__Rickettsiales | f__ | g__	5.02084e-05	0	0	0	0	0	0	0	5.02084e-05	0	0	0	>0.999999	>0.999999
k__Bacteria | p__Proteobacteria | c__Alphaproteobacteria | o__Sphingomonadales | f__Sphingomonadaceae | g__Sphingobium	0	0.000100417	0	0	0	0	0	0	0	0	0	0	>0.999999	>0.999999
k__Bacteria | p__Proteobacteria | c__Alphaproteobacteria | o__Sphingomonadales | f__Sphingomonadaceae | g__Sphingopyxis	0	0	0	0	0	0	0.000100417	0	0	0	0	0	>0.999999	>0.999999
k__Bacteria | p__Proteobacteria | c__Betaproteobacteria | o__Burkholderiales | f__Oxalobacteraceae | g__Janthinobacterium	0	5.02084e-05	0	5.02084e-05	0	0	0	0	0	0	0	0	0.454545	>0.999999
k__Bacteria | p__Proteobacteria | c__Betaproteobacteria | o__Nitrosomonadales | f__Sterolibacteriaceae | g__	0	5.02084e-05	0	5.02084e-05	0	0	0	0	0	0	0	0	0.454545	>0.999999
k__Bacteria | p__Proteobacteria | c__Deltaproteobacteria | o__Myxococcales | f__Myxococcaceae | g__Corallococcus	0	0.000100417	0	0	0	0	0	0	0	0	0	0	>0.999999	>0.999999
k__Bacteria | p__Proteobacteria | c__Gammaproteobacteria | o__Aeromonadales | f__Aeromonadaceae | g__Aeromonas	0	0.000100417	0	0	0	0	0	0	0	0	0	0	>0.999999	>0.999999
k__Bacteria | p__Proteobacteria | c__Gammaproteobacteria | o__Enterobacterales | f__Enterobacteriaceae | g__Candidatus Blochmannia	0	0	0	0	0	0.000100417	0	0	0	0	0	0	>0.999999	>0.999999
k__Bacteria | p__Proteobacteria | c__Gammaproteobacteria | o__Enterobacterales | f__Pectobacteriaceae | g__	0	0.000100417	0	0	0	0	0	0	0	0	0	0	>0.999999	>0.999999
k__Bacteria | p__Proteobacteria | c__Gammaproteobacteria | o__Enterobacterales | f__Yersiniaceae | g__Rahnella	0	0	0	5.02084e-05	0	0	0	0	5.02084e-05	0	0	0	>0.999999	>0.999999
k__Bacteria | p__Proteobacteria | c__Oligoflexia | o__Bdellovibrionales | f__Bdellovibrionaceae | g__Bdellovibrio	0	0.000100417	0	0	0	0	0	0	0	0	0	0	>0.999999	>0.999999
k__Bacteria | p__Actinobacteria | c__Actinobacteria | o__Frankiales | f__Frankiaceae | g__Frankia	0	5.02084e-05	0	0	0	0	0	0	0	0	0	0	>0.999999	>0.999999
k__Bacteria | p__Chloroflexi | c__Ardenticatenia | o__Ardenticatenales | f__Ardenticatenaceae | g__Candidatus Promineofilum	0	0	0	0	5.02084e-05	0	0	0	0	0	0	0	>0.999999	>0.999999
k__Bacteria | p__Deinococcus-Thermus | c__Deinococci | o__Thermales | f__Thermaceae | g__Thermus	0	0	5.02084e-05	0	0	0	0	0	0	0	0	0	>0.999999	>0.999999
k__Bacteria | p__Firmicutes | c__Bacilli | o__Bacillales | f__Planococcaceae | g__Kurthia	0	0	0	0	0	0	5.02084e-05	0	0	0	0	0	>0.999999	>0.999999
k__Bacteria | p__Firmicutes | c__Bacilli | o__Lactobacillales | f__Streptococcaceae | g__	0	0	0	0	5.02084e-05	0	0	0	0	0	0	0	>0.999999	>0.999999
k__Bacteria | p__Firmicutes | c__Clostridia | o__Thermoanaerobacterales | f__ | g__	0	0	0	0	0	0	0	0	5.02084e-05	0	0	0	>0.999999	>0.999999
k__Bacteria | p__Firmicutes | c__Erysipelotrichia | o__Erysipelotrichales | f__Erysipelotrichaceae | g__Turicibacter	0	0	0	0	0	0	0	0	5.02084e-05	0	0	0	>0.999999	>0.999999
k__Bacteria | p__Firmicutes | c__Negativicutes | o__ | f__ | g__	0	0	0	0	5.02084e-05	0	0	0	0	0	0	0	>0.999999	>0.999999
k__Bacteria | p__Firmicutes | c__Tissierellia | o__Tissierellales | f__Peptoniphilaceae | g__Anaerococcus	0	0	0	0	0	0	5.02084e-05	0	0	0	0	0	>0.999999	>0.999999
k__Bacteria | p__Planctomycetes | c__Phycisphaerae | o__ | f__ | g__	0	5.02084e-05	0	0	0	0	0	0	0	0	0	0	>0.999999	>0.999999
k__Bacteria | p__Proteobacteria | c__Alphaproteobacteria | o__Rhizobiales | f__Bradyrhizobiaceae | g__Bosea	0	0	0	5.02084e-05	0	0	0	0	0	0	0	0	>0.999999	>0.999999
k__Bacteria | p__Proteobacteria | c__Alphaproteobacteria | o__Rhizobiales | f__Methylocystaceae | g__Methylosinus	0	5.02084e-05	0	0	0	0	0	0	0	0	0	0	>0.999999	>0.999999
k__Bacteria | p__Proteobacteria | c__Alphaproteobacteria | o__Rhodobacterales | f__Rhodobacteraceae | g__	0	5.02084e-05	0	0	0	0	0	0	0	0	0	0	>0.999999	>0.999999
k__Bacteria | p__Proteobacteria | c__Alphaproteobacteria | o__Rhodospirillales | f__Rhodospirillaceae | g__Tistrella	0	0	0	0	0	0	5.02084e-05	0	0	0	0	0	>0.999999	>0.999999
k__Bacteria | p__Proteobacteria | c__Deltaproteobacteria | o__Myxococcales | f__Polyangiaceae | g__	0	5.02084e-05	0	0	0	0	0	0	0	0	0	0	>0.999999	>0.999999
k__Bacteria | p__Proteobacteria | c__Gammaproteobacteria | o__Alteromonadales | f__Idiomarinaceae | g__Idiomarina	0	0	0	0	0	0	0	0	0	0	5.02084e-05	0	>0.999999	>0.999999
k__Bacteria | p__Proteobacteria | c__Gammaproteobacteria | o__Enterobacterales | f__Enterobacteriaceae | g__Candidatus Hoaglandella	0	0	0	0	0	5.02084e-05	0	0	0	0	0	0	>0.999999	>0.999999
k__Bacteria | p__Proteobacteria | c__Gammaproteobacteria | o__Pasteurellales | f__Pasteurellaceae | g__	0	0	0	0	0	5.02084e-05	0	0	0	0	0	0	>0.999999	>0.999999
k__Bacteria | p__Proteobacteria | c__Gammaproteobacteria | o__Pasteurellales | f__Pasteurellaceae | g__Pasteurella	0	0	0	0	5.02084e-05	0	0	0	0	0	0	0	>0.999999	>0.999999
k__Bacteria | p__Proteobacteria | c__Gammaproteobacteria | o__Xanthomonadales | f__Rhodanobacteraceae | g__Luteibacter	0	5.02084e-05	0	0	0	0	0	0	0	0	0	0	>0.999999	>0.999999

## Sheet: Species
Species	C1	C2	C3	C4	C5	C6	T1	T2	T3	T4	T5	T6	P	q
k__Bacteria | p__Firmicutes | c__Clostridia | o__Clostridiales | f__ | g__ | s__	0.0936888	0.0689863	0.167344	0.13255	0.12045	0.0607019	0.109856	0.153387	0.106492	0.234172	0.132148	0.165838	0.24026	>0.999999
k__Bacteria | p__Firmicutes | c__Clostridia | o__Clostridiales | f__Ruminococcaceae | g__Ruminococcus | s__	0.0356479	0.102525	0.0879148	0.180298	0.05061	0.0208365	0.0535723	0.0392127	0.210725	0.063865	0.153989	0.0424261	0.699134	>0.999999
k__Bacteria | p__Firmicutes | c__Clostridia | o__Clostridiales | f__Ruminococcaceae | g__Flavonifractor | s__Flavonifractor plautii	0.0247527	0.0256063	0.0790782	0.176784	0.0603002	0.0133554	0.20716	0.0728523	0.0434302	0.0141086	0.0181754	0.0169202	0.818182	>0.999999
k__Bacteria | p__Bacteroidetes | c__Bacteroidia | o__Bacteroidales | f__Muribaculaceae | g__Muribaculum | s__Muribaculum intestinale	0.166089	0.00893709	0.0563338	0.000100417	0.0836471	0.145554	0.0642667	0.00416729	0.0101923	0.0471959	5.02084e-05	0.0295225	0.24026	>0.999999
k__Bacteria | p__Firmicutes | c__Clostridia | o__Clostridiales | f__Oscillospiraceae | g__Oscillibacter | s__Oscillibacter valericigenes	0.0236481	0.0211879	0.0490536	0.0415223	0.103279	0.0157654	0.0606517	0.0647688	0.0328865	0.0885676	0.00873626	0.068434	0.484848	>0.999999
k__Bacteria | p__Bacteroidetes | c__Bacteroidia | o__Bacteroidales | f__ | g__ | s__	0.13004	0.00612542	0.0187779	0.000251042	0.0924336	0.110509	0.077823	0.0575388	0.0156148	0.0283677	0.000401667	0.0141588	0.588745	>0.999999
k__Bacteria | p__Firmicutes | c__Clostridia | o__Clostridiales | f__Ruminococcaceae | g__Faecalibacterium | s__	0.0177236	0.0162173	0.0194306	0.040719	0.0508109	0.0183261	0.0150123	0.0336396	0.158508	0.061455	0.0837476	0.0308279	0.24026	>0.999999
k__Bacteria | p__Firmicutes | c__Clostridia | o__Clostridiales | f__Lachnospiraceae | g__ | s__	0.0304765	0.0170708	0.0536225	0.0328865	0.0320831	0.0253552	0.0520661	0.0450369	0.0459909	0.0227444	0.0243511	0.03133	0.818182	>0.999999
k__Bacteria | p__Proteobacteria | c__Gammaproteobacteria | o__Enterobacterales | f__Enterobacteriaceae | g__Escherichia | s__Escherichia coli	0.000251042	0.195511	0.00140583	0.0276146	0.000652709	0.109354	5.02084e-05	0.000100417	0.016619	0.00261083	0.0296731	0.0006025	0.309524	>0.999999
k__Bacteria | p__Bacteroidetes | c__Bacteroidia | o__Bacteroidales | f__Rikenellaceae | g__Alistipes | s__Alistipes shahii	0.0599488	0.00205854	0.0207361	0.00943917	0.0644173	0.00401667	0.00140583	0.00135563	0.0350956	0.000953959	0.000853542	0.170006	0.24026	>0.999999
k__Bacteria | p__Firmicutes | c__Clostridia | o__Clostridiales | f__Ruminococcaceae | g__ | s__	0.00908771	0.0150625	0.0309786	0.0466938	0.0226942	0.0114475	0.0173721	0.0416729	0.0201336	0.0149119	0.0796305	0.015414	0.588745	>0.999999
k__Bacteria | p__Firmicutes | c__Clostridia | o__Clostridiales | f__ | g__Monoglobus | s__Monoglobus pectinilyticus	0.00497063	0.00707938	0.0296731	0.0216398	0.0077823	0.0131044	0.0201336	0.0233469	0.0208867	0.0124517	0.116584	0.00446854	0.588745	>0.999999
k__Bacteria | p__Proteobacteria | c__Gammaproteobacteria | o__Enterobacterales | f__Enterobacteriaceae | g__ | s__	5.02084e-05	0.1204	0.00150625	0.0164683	0.00115479	0.0692373	0	0.000251042	0.00979063	0.000753125	0.0172215	0.000100417	0.24026	>0.999999
k__Bacteria | p__Firmicutes | c__Clostridia | o__Clostridiales | f__Ruminococcaceae | g__Ruminococcus | s__Ruminococcus champanellensis	0.00918813	0.010845	0.0277652	0.0219411	0.0054225	0.0164181	0.0140081	0.0155646	0.0167696	0.0146106	0.00908771	0.00933876	0.818182	>0.999999
k__Bacteria | p__Firmicutes | c__ | o__ | f__ | g__ | s__	0.0165688	0.00476979	0.0077823	0.00532209	0.0131044	0.0122006	0.00642667	0.0117488	0.0111463	0.0433298	0.00868605	0.0143596	0.588745	>0.999999
k__Bacteria | p__Firmicutes | c__Clostridia | o__Clostridiales | f__Ruminococcaceae | g__Ruminococcus | s__Ruminococcus bicirculans	0.0124015	0.016619	0.0220415	0.0430788	0.0147111	0.00622584	0.00758146	0.00758146	0.00557313	0.00436813	0.00205854	0.00637646	0.012987	>0.999999
k__Bacteria | p__Firmicutes | c__Clostridia | o__Clostridiales | f__Hungateiclostridiaceae | g__ | s__	0.00271125	0.0160667	0.00326354	0.00130542	0.00185771	0.000803334	0.0030125	0.000502084	0.0352965	0.0053723	0.0106944	0.0547773	0.24026	>0.999999
k__Bacteria | p__Firmicutes | c__Clostridia | o__Clostridiales | f__Ruminococcaceae | g__Ruminococcus | s__Ruminococcus albus	0.00627605	0.0169202	0.0245017	0.0270121	0.00868605	0.00577396	0.0129035	0.00225938	0.00492042	0.006025	0.00702917	0.00833459	0.132035	>0.999999
k__Bacteria | p__ | c__ | o__ | f__ | g__ | s__	0.0104935	0.00507104	0.0083848	0.00637646	0.00487021	0.006025	0.00738063	0.0152131	0.0054225	0.00758146	0.0263092	0.0148617	0.132035	>0.999999
k__Bacteria | p__Bacteroidetes | c__Bacteroidia | o__Bacteroidales | f__Bacteroidaceae | g__Bacteroides | s__Bacteroides salanitronis	0.00748105	0.00165688	0.010594	0	0.0203344	0.0133052	0.0425767	0.00341417	0.00723	0.00205854	0	0.00406688	0.623377	>0.999999
k__Bacteria | p__Firmicutes | c__Clostridia | o__Clostridiales | f__Lachnospiraceae | g__Lachnoclostridium | s__	0.00446854	0.00692875	0.0257569	0.00135563	0.0122006	0.00487021	0.0104433	0.013004	0.0181754	0.00512125	0.00617563	0.00296229	0.699134	>0.999999
k__Bacteria | p__Bacteroidetes | c__Bacteroidia | o__Bacteroidales | f__Prevotellaceae | g__Prevotella | s__	0.0314806	0.000502084	0.00110458	0.000251042	0.0161671	0.0226942	0.0146608	0.0135061	0.00271125	0.00567355	5.02084e-05	0.00256063	0.699134	>0.999999
k__Bacteria | p__Firmicutes | c__Clostridia | o__Clostridiales | f__Clostridiales Family XIII. Incertae Sedis | g__ | s__[Eubacterium] sulci	0.0131044	0.000100417	0.00140583	0.000200833	0.00110458	0.00110458	0.000200833	0.000401667	0.00225938	0.00215896	0.0521163	0.0329367	0.253247	>0.999999
k__Bacteria | p__Bacteroidetes | c__Bacteroidia | o__Bacteroidales | f__Rikenellaceae | g__Alistipes | s__	0.0185771	0.000451875	0.00622584	0.00261083	0.0208365	0.00130542	0.000502084	0.000552292	0.00863584	0.000652709	0	0.0414219	0.484848	>0.999999
k__Bacteria | p__Proteobacteria | c__Gammaproteobacteria | o__Enterobacterales | f__Enterobacteriaceae | g__Salmonella | s__Salmonella enterica	5.02084e-05	0.0430286	0.00030125	0.00622584	0.00030125	0.025054	5.02084e-05	5.02084e-05	0.00381584	0.00030125	0.00632625	5.02084e-05	0.25974	>0.999999
k__Bacteria | p__Firmicutes | c__Clostridia | o__Clostridiales | f__ | g__Intestinimonas | s__Intestinimonas butyriciproducens	0.00200833	0.00808355	0.00567355	0.0195813	0.0193302	0.00396646	0.00848521	0.00617563	0.000351459	0.000502084	0.0078325	0.00271125	0.309524	>0.999999
k__Bacteria | p__Firmicutes | c__Clostridia | o__Clostridiales | f__Clostridiaceae | g__ | s__	0.019029	0.00235979	0.00728021	0	0.00150625	0.02169	0.00150625	0.00175729	0.00251042	0.0212883	0.00210875	0.00145604	0.619048	>0.999999
k__Bacteria | p__Proteobacteria | c__Gammaproteobacteria | o__Enterobacterales | f__ | g__ | s__	0.000100417	0.0338404	0.001205	0.0102425	0.00030125	0.0214892	5.02084e-05	0	0.00446854	0.000753125	0.0077823	0.000200833	0.179654	>0.999999
k__Bacteria | p__Firmicutes | c__Clostridia | o__Clostridiales | f__Clostridiaceae | g__Clostridium | s__Clostridium cochlearium	0.000401667	0.000853542	0.0109454	0.00155646	0.00768188	0.000853542	0.000451875	0.0237486	0.00371542	0.0270623	0.001205	0.000251042	0.785714	>0.999999
k__Bacteria | p__Firmicutes | c__Clostridia | o__Clostridiales | f__Lachnospiraceae | g__Blautia | s__Blautia sp. N6H1-15	0.0191796	0.00391625	0.0188281	0.000502084	0.0147613	0.00527188	0.00160667	0.00105438	0.00185771	0.000552292	0.000150625	0.00532209	0.093074	>0.999999
k__Bacteria | p__Firmicutes | c__Clostridia | o__Clostridiales | f__Oscillospiraceae | g__Oscillibacter | s__	0.00291209	0.00130542	0.00376563	0.0118994	0.00411709	0.00140583	0.014209	0.0205854	0.00411709	0.00115479	0.00170708	0.00466938	0.415584	>0.999999
k__Bacteria | p__Firmicutes | c__Clostridia | o__Clostridiales | f__Lachnospiraceae | g__Lachnoclostridium | s__Lachnoclostridium phocaeense	0.00351459	0.00195813	0.00733042	0.00446854	0.00492042	0.0095898	0.00215896	0.00471959	0.00195813	0.00195813	0.0201336	0.00446854	0.517316	>0.999999
k__Bacteria | p__Firmicutes | c__Clostridia | o__Clostridiales | f__Ruminococcaceae | g__Ethanoligenens | s__Ethanoligenens harbinense	0.00170708	0.00281167	0.00798313	0.00637646	0.00913792	0.00341417	0.00256063	0.00798313	0.00647688	0.00938896	0.00230958	0.00487021	0.852814	>0.999999
k__Bacteria | p__Firmicutes | c__Clostridia | o__Clostridiales | f__Hungateiclostridiaceae | g__Pseudoclostridium | s__Pseudoclostridium thermosuccinogenes	0.0234473	0.00160667	0.00175729	0.000753125	0.00105438	0.0100919	0.000803334	0.0006025	0.00321334	0.0150123	0.00110458	0.00271125	0.818182	>0.999999
k__Bacteria | p__Firmicutes | c__Clostridia | o__Clostridiales | f__Ruminococcaceae | g__ | s__[Clostridium] cellulosi	0.0054225	0.00241	0.00512125	0.00110458	0.0018075	0.00225938	0.00230958	0.0077823	0.00135563	0.00246021	0.0236983	0.00527188	0.309524	>0.999999
k__Bacteria | p__Firmicutes | c__Erysipelotrichia | o__Erysipelotrichales | f__Erysipelotrichaceae | g__Faecalibaculum | s__Faecalibaculum rodentium	0.000100417	5.02084e-05	0.000100417	0	0	0.000100417	0	0	0.00266104	0.0550284	0	0.000200833	0.69697	>0.999999
k__Bacteria | p__Firmicutes | c__Clostridia | o__Clostridiales | f__Lachnospiraceae | g__Blautia | s__	0.00753125	0.00276146	0.0159161	0.00140583	0.006025	0.00215896	0.00396646	0.00376563	0.00647688	0.00246021	0.000100417	0.00160667	0.484848	>0.999999
k__Bacteria | p__Firmicutes | c__Clostridia | o__Clostridiales | f__Lachnospiraceae | g__Cellulosilyticum | s__Cellulosilyticum lentocellum	0.00567355	0.00326354	0.0102425	0.0006025	0.00306271	0.00366521	0.0143596	0.00110458	0.00100417	0.00351459	0.000552292	0.00446854	0.699134	>0.999999
k__Bacteria | p__Firmicutes | c__Clostridia | o__Clostridiales | f__Oscillospiraceae | g__Oscillibacter | s__Oscillibacter sp. PEA192	0.00170708	0.00205854	0.00577396	0.00401667	0.0071798	0.000753125	0.00592459	0.00165688	0.00105438	0.0137069	0.000502084	0.00557313	0.937229	>0.999999
k__Bacteria | p__Bacteroidetes | c__Bacteroidia | o__Bacteroidales | f__ | g__Candidatus Azobacteroides | s__Candidatus Azobacteroides pseudotrichonymphae	0.0115981	0.000953959	0.00281167	0	0.00145604	0.00311292	0.0089873	0.00873626	0.00416729	0.00030125	0.000251042	0.00441834	0.588745	>0.999999
k__Bacteria | p__Firmicutes | c__Bacilli | o__Bacillales | f__Paenibacillaceae | g__Paenibacillus | s__Paenibacillus sp. FSL R5-0345	0	0	0	0	0	0	0	0.0465934	0	5.02084e-05	0	0	0.454545	>0.999999
k__Bacteria | p__Bacteroidetes | c__Bacteroidia | o__Bacteroidales | f__Rikenellaceae | g__Alistipes | s__Alistipes finegoldii	0.00667771	0	0.00175729	0.000903751	0.0148617	0.0018075	0.000953959	0.00110458	0.00371542	0.000401667	0	0.0129035	0.623377	>0.999999
k__Bacteria | p__Firmicutes | c__Clostridia | o__Clostridiales | f__Peptostreptococcaceae | g__ | s__	0.00150625	0.0018075	0.0104935	0.000853542	0.00160667	0.00461917	0.000150625	0.00130542	0.00140583	0.0162675	0.00241	0.00130542	0.45671	>0.999999
k__Bacteria | p__Firmicutes | c__Clostridia | o__Clostridiales | f__Peptostreptococcaceae | g__Peptoclostridium | s__Peptoclostridium acidaminophilum	0.0018075	0.000552292	0.00291209	0.0121504	0.00105438	0.000853542	0.00160667	0.000953959	0.0119496	0.00733042	0.000803334	0.000502084	0.818182	>0.999999
k__Bacteria | p__Bacteroidetes | c__Bacteroidia | o__Bacteroidales | f__Barnesiellaceae | g__Barnesiella | s__Barnesiella viscericola	0.00753125	0.000753125	0.00622584	0.000200833	0.00562334	0.00913792	0.00190792	0.00135563	0.00125521	0.000502084	0	0.00632625	0.309524	>0.999999
k__Bacteria | p__Firmicutes | c__Clostridia | o__Clostridiales | f__Peptostreptococcaceae | g__Clostridioides | s__Clostridioides difficile	0.0138575	0.00256063	0.00135563	0.000552292	0.000652709	0.00246021	0.000652709	0.000803334	0.000552292	0.00200833	0.00100417	0.00964001	0.5671	>0.999999
k__Bacteria | p__Firmicutes | c__Clostridia | o__Clostridiales | f__Lachnospiraceae | g__Anaerobutyricum | s__Anaerobutyricum hallii	0.00200833	0.00115479	0.00341417	0.000853542	0.00210875	0.00175729	0.00205854	0.00241	0.00346438	0.00356479	0.00948938	0.00170708	0.093074	>0.999999
k__Bacteria | p__Cyanobacteria | c__ | o__Nostocales | f__Calotrichaceae | g__Calothrix | s__	0	5.02084e-05	0	0	0	0.000150625	0	0	0.000150625	0	0.0328363	0.000100417	0.469697	>0.999999
k__Bacteria | p__Firmicutes | c__Bacilli | o__Lactobacillales | f__Lactobacillaceae | g__Lactobacillus | s__Lactobacillus paracollinoides	0.000100417	0.000100417	0.000251042	0.000552292	0.000803334	0	0.00200833	0.0242004	5.02084e-05	0.003615	0	0	0.781385	>0.999999
k__Bacteria | p__Tenericutes | c__Mollicutes | o__Acholeplasmatales | f__Acholeplasmataceae | g__Acholeplasma | s__Acholeplasma brassicae	0	0	0.000100417	0.000200833	0.000803334	0	0.00135563	0.0243511	0.000150625	0.00441834	0.000100417	0.000100417	0.08658	>0.999999
k__Bacteria | p__Firmicutes | c__Clostridia | o__Clostridiales | f__Hungateiclostridiaceae | g__Hungateiclostridium | s__Hungateiclostridium saccincola	0.0006025	0.00175729	0.0018075	0.00271125	0.000652709	0.000251042	0.000401667	0.00205854	0.00145604	0.000502084	0.00843501	0.010594	0.588745	>0.999999
k__Bacteria | p__Bacteroidetes | c__Bacteroidia | o__Bacteroidales | f__Bacteroidaceae | g__Bacteroides | s__Bacteroides caccae	0.00140583	5.02084e-05	0.00190792	0	0.000100417	0.000100417	0.00492042	0.0217402	0	5.02084e-05	0	0	0.670996	>0.999999
k__Bacteria | p__Firmicutes | c__Clostridia | o__Clostridiales | f__Peptococcaceae | g__ | s__	0.000702917	0.000100417	0.000401667	0.0006025	0.000251042	0.000401667	0	0.000753125	0.000150625	0.0254556	0.000401667	0.00030125	>0.999999	>0.999999
k__Bacteria | p__Proteobacteria | c__Gammaproteobacteria | o__Enterobacterales | f__Enterobacteriaceae | g__Klebsiella | s__Klebsiella pneumoniae	0.000100417	0.0128533	0.00030125	0.00241	5.02084e-05	0.00878646	0	0.000150625	0.00190792	5.02084e-05	0.00261083	0	0.199134	>0.999999
k__Bacteria | p__Bacteroidetes | c__Bacteroidia | o__Bacteroidales | f__Bacteroidaceae | g__Bacteroides | s__Bacteroides cellulosilyticus	0.00190792	0.00030125	0.00190792	0	0.00155646	0.00371542	0.00502084	0.0111965	0.000552292	0.000552292	0.000100417	0.000803334	0.911255	>0.999999
k__Bacteria | p__Bacteroidetes | c__Bacteroidia | o__Bacteroidales | f__Bacteroidaceae | g__Bacteroides | s__	0.00190792	0	0.00130542	0.000150625	0.000702917	0.00426771	0.0101923	0.00612542	0.000702917	0.000552292	0	0.000552292	0.909091	>0.999999
k__Bacteria | p__Bacteroidetes | c__Bacteroidia | o__Bacteroidales | f__Bacteroidaceae | g__Bacteroides | s__Bacteroides fragilis	0.000451875	0	0.00261083	0	0.0006025	0.00155646	0.000552292	0.0183261	5.02084e-05	0.000150625	0	0.00145604	>0.999999	>0.999999
k__Bacteria | p__Firmicutes | c__Clostridia | o__Clostridiales | f__Hungateiclostridiaceae | g__Thermoclostridium | s__Thermoclostridium stercorarium	0.00848521	0.0030125	0.00130542	0.003615	0.00125521	0.00271125	0.000552292	0.000351459	0.00246021	0.000753125	0.000502084	0.000150625	0.008658	>0.999999
k__Bacteria | p__Firmicutes | c__Bacilli | o__Bacillales | f__Paenibacillaceae | g__Paenibacillus | s__	0	0.000351459	0	0	0.000100417	0	5.02084e-05	0.0221921	0	0.00105438	0	0.000100417	0.307359	>0.999999
k__Bacteria | p__Firmicutes | c__Clostridia | o__Clostridiales | f__Lachnospiraceae | g__ | s__[Eubacterium] rectale	0.00376563	0.000702917	0.0054225	0.000552292	0.00256063	0.00200833	0.00135563	0.000451875	0.00366521	0.00110458	0.000200833	0.00185771	0.24026	>0.999999
k__Bacteria | p__Firmicutes | c__Clostridia | o__Clostridiales | f__ | g__Massilistercora | s__Massilistercora timonensis	0.000953959	0.000853542	0.006025	0.000150625	0.00105438	0.00195813	0.00235979	0.00246021	0.00431792	0.001205	0.000251042	0.000251042	0.664502	>0.999999
k__Bacteria | p__Firmicutes | c__Clostridia | o__Clostridiales | f__Clostridiaceae | g__Clostridium | s__Clostridium sp. SY8519	0.00286188	0.000200833	0.00215896	0	0.000753125	0.0042175	0.00190792	0.00326354	0.00155646	0.00135563	0.000552292	0.00296229	0.699134	>0.999999
k__Bacteria | p__Firmicutes | c__Clostridia | o__Clostridiales | f__Lachnospiraceae | g__Lachnospira | s__Lachnospira eligens	0.00271125	0.00145604	0.00336396	0.000251042	0.0006025	0.00200833	0.0030125	0.000953959	0.000200833	0.0006025	0	0.00572375	0.619048	>0.999999
k__Bacteria | p__Bacteroidetes | c__Bacteroidia | o__Bacteroidales | f__Bacteroidaceae | g__Bacteroides | s__Bacteroides dorei	0.00125521	5.02084e-05	0.000251042	0	0.00321334	0	0.0138073	0.000150625	0.000853542	0.00130542	0	0	0.796537	>0.999999
k__Bacteria | p__Firmicutes | c__Clostridia | o__Clostridiales | f__Clostridiaceae | g__Clostridium | s__	0.00130542	0.000502084	0.000803334	0.00426771	0.00130542	0.000903751	0.001205	0.000853542	0.00517146	0.00200833	0.0006025	0.00165688	0.562771	>0.999999
k__Bacteria | p__Firmicutes | c__Clostridia | o__Clostridiales | f__Lachnospiraceae | g__Anaerotignum | s__Anaerotignum propionicum	0.000652709	0.001205	0.00371542	0.00195813	0.00210875	0.00306271	0.00125521	0.00195813	0.00170708	0.000753125	0.000451875	0.00170708	0.19697	>0.999999
k__Bacteria | p__Proteobacteria | c__Gammaproteobacteria | o__Pseudomonadales | f__Pseudomonadaceae | g__Pseudomonas | s__	0.000150625	0.00738063	0.000150625	0.000853542	0.000100417	0.00386604	0	0.000251042	0.00150625	0.000150625	0.00482	0.000351459	0.937229	>0.999999
k__Bacteria | p__Firmicutes | c__Clostridia | o__Clostridiales | f__Lachnospiraceae | g__Butyrivibrio | s__	0.0042175	0.000251042	0.00175729	0.000200833	0.001205	0.00246021	0.000702917	0.000401667	0.00266104	0.00185771	0.000200833	0.00225938	0.980519	>0.999999
k__Bacteria | p__Firmicutes | c__Clostridia | o__Clostridiales | f__Lachnospiraceae | g__Lachnoclostridium | s__Lachnoclostridium sp. YL32	0.00230958	0.000351459	0.00266104	0.000200833	0.00125521	0.00562334	0.00140583	0.000401667	0	0.000100417	0	0.00331375	0.225108	>0.999999
k__Bacteria | p__Firmicutes | c__Bacilli | o__Bacillales | f__ | g__ | s__	0.00190792	0.000251042	0.000351459	0.000502084	0.000652709	0.00135563	0.000251042	0.000502084	0.000853542	0.00888688	0.00115479	0.000903751	0.677489	>0.999999
k__Bacteria | p__Firmicutes | c__Clostridia | o__Clostridiales | f__Syntrophomonadaceae | g__Syntrophothermus | s__Syntrophothermus lipocalidus	5.02084e-05	0	0.00175729	0.00386604	0.000100417	0.000100417	0.00100417	0.00913792	0.000451875	0.000351459	0.000502084	0	0.508658	>0.999999
k__Bacteria | p__Firmicutes | c__Bacilli | o__Bacillales | f__Paenibacillaceae | g__Paenibacillus | s__Paenibacillus sp. FSL H7-0737	0	0	0	0	0	0	0	0.016619	0	0	0	0	>0.999999	>0.999999
k__Bacteria | p__Tenericutes | c__Mollicutes | o__Mycoplasmatales | f__Mycoplasmataceae | g__Mycoplasma | s__Mycoplasma penetrans	0.000552292	0.00110458	0.000200833	0	0.00140583	0	0.000100417	0.000100417	0	0	0.00376563	0.00923834	>0.999999	>0.999999
k__Bacteria | p__Firmicutes | c__Clostridia | o__Clostridiales | f__Lachnospiraceae | g__Butyrivibrio | s__Butyrivibrio fibrisolvens	0.00185771	0.000903751	0.00110458	0.000351459	0.00246021	0.000652709	0.00150625	0.000552292	0.00140583	0.00115479	0.00235979	0.00170708	0.588745	>0.999999
k__Bacteria | p__Firmicutes | c__Negativicutes | o__Acidaminococcales | f__Acidaminococcaceae | g__Acidaminococcus | s__	0.00115479	0.000251042	0.00311292	0	0.000803334	0.00492042	0.000953959	0.000803334	0.000502084	0.00251042	0	0.000150625	0.461039	>0.999999
k__ | p__ | c__ | o__ | f__ | g__ | s__	0.000150625	0.00170708	0.000351459	0.00522167	0.000803334	5.02084e-05	0.000502084	0.000552292	0.000351459	0.000351459	0.00416729	0.000803334	0.84632	>0.999999
k__Bacteria | p__Firmicutes | c__Negativicutes | o__Acidaminococcales | f__Acidaminococcaceae | g__Acidaminococcus | s__Acidaminococcus fermentans	0.00175729	0.000451875	0.00562334	5.02084e-05	0.000753125	0	0.00105438	0.000451875	0.00030125	0.00426771	0.000200833	5.02084e-05	0.906926	>0.999999
k__Bacteria | p__Firmicutes | c__Clostridia | o__Clostridiales | f__Lachnospiraceae | g__Anaerostipes | s__Anaerostipes hadrus	0.00210875	0.000652709	0.00316313	0.0006025	0.00150625	0.000953959	0.000853542	0.000853542	0.000702917	0.000903751	0.000351459	0.0018075	0.372294	>0.999999
k__Bacteria | p__Firmicutes | c__Clostridia | o__Clostridiales | f__Hungateiclostridiaceae | g__Fastidiosipila | s__Fastidiosipila sanguinis	0.00155646	0.000401667	0.000652709	0.000100417	0.00195813	0.000451875	0.000652709	0.000251042	0.00235979	0.000351459	0.00160667	0.00291209	0.515152	>0.999999
k__Bacteria | p__Firmicutes | c__Clostridia | o__Clostridiales | f__Lachnospiraceae | g__Herbinix | s__Herbinix luporum	0.00145604	0.000150625	0.00140583	5.02084e-05	0.00175729	0.00100417	0.00230958	0.000251042	0.000753125	0.000953959	0	0.00296229	>0.999999	>0.999999
k__Bacteria | p__Bacteroidetes | c__Bacteroidia | o__Bacteroidales | f__Rikenellaceae | g__ | s__	0.0030125	0.000100417	0.000150625	0	0.00110458	0.00276146	0.00165688	0.00321334	5.02084e-05	0.000652709	0	0.00030125	0.980519	>0.999999
k__Bacteria | p__Bacteroidetes | c__Bacteroidia | o__Bacteroidales | f__Prevotellaceae | g__Prevotella | s__Prevotella denticola	0.0108952	0	0.000100417	0	0.00030125	0.000251042	0.000552292	0.000150625	0.000100417	0	0	0	0.512987	>0.999999
k__Bacteria | p__Firmicutes | c__Bacilli | o__Bacillales | f__Staphylococcaceae | g__Staphylococcus | s__Staphylococcus lugdunensis	0.000401667	0.000351459	0.000351459	0.000150625	0.00401667	0.00160667	0.000502084	0.000652709	0.00185771	0.000150625	0.000451875	0.00125521	0.61039	>0.999999
k__Bacteria | p__Firmicutes | c__Clostridia | o__Clostridiales | f__Eubacteriaceae | g__Eubacterium | s__[Eubacterium] cellulosolvens	0.00165688	0.000702917	0.00185771	0.000100417	0.000853542	0.001205	0.000502084	0.0018075	0.000753125	0.00030125	0.000200833	0.00130542	0.588745	>0.999999
k__Bacteria | p__Firmicutes | c__Bacilli | o__Bacillales | f__Bacillaceae | g__Bacillus | s__	0.001205	0.000251042	0.00110458	0.00246021	0.000251042	0.000451875	0.000351459	0.00030125	0.0006025	0.001205	0.000753125	0.00225938	0.841991	>0.999999
k__Bacteria | p__Firmicutes | c__Erysipelotrichia | o__Erysipelotrichales | f__Erysipelotrichaceae | g__ | s__	0	0.000200833	0.00251042	0	0.000100417	0	0	0.00030125	0.00115479	0.00261083	0.00030125	0.00386604	0.095238	>0.999999
k__Bacteria | p__Firmicutes | c__Bacilli | o__Bacillales | f__Paenibacillaceae | g__Paenibacillus | s__Paenibacillus polymyxa	0.000401667	0.000502084	0.000351459	0.000652709	0.00100417	0.000401667	0.000451875	0.00155646	0.00100417	0.00351459	0.0006025	0.000451875	0.145022	>0.999999
k__Bacteria | p__Proteobacteria | c__Gammaproteobacteria | o__Enterobacterales | f__Enterobacteriaceae | g__Escherichia | s__	0	0.0065773	0.000100417	0.000753125	5.02084e-05	0.00190792	0	0	0.000502084	0	0.00100417	0	0.166667	>0.999999
k__Bacteria | p__Acidobacteria | c__Acidobacteriia | o__Bryobacterales | f__Solibacteraceae | g__Candidatus Solibacter | s__Candidatus Solibacter usitatus	0.0006025	0.00261083	0.00155646	0.000100417	0.00105438	0.000451875	0.0006025	0.00115479	0.0006025	0.0006025	0	0.00145604	0.725108	>0.999999
k__Bacteria | p__Firmicutes | c__Clostridia | o__Clostridiales | f__Clostridiaceae | g__Clostridium | s__Clostridium botulinum	0.000702917	0.000803334	0.00135563	0.000552292	0.000552292	0.000652709	0.00100417	0.0006025	0.00135563	0.00170708	0.000853542	0.000552292	0.331169	>0.999999
k__Bacteria | p__Firmicutes | c__Bacilli | o__Bacillales | f__Bacillaceae | g__Bacillus | s__Bacillus velezensis	0.000552292	0.000401667	0.00135563	0.00175729	0.00115479	0.000451875	0.000552292	0.000502084	0.000552292	0.000953959	0.000552292	0.00125521	0.861472	>0.999999
k__Bacteria | p__Firmicutes | c__Clostridia | o__ | f__ | g__ | s__	0.0006025	0.000702917	0.00030125	0.000502084	0.00110458	0.000953959	0.00100417	0.00110458	0.000953959	0.00105438	0.000451875	0.000903751	0.287879	>0.999999
k__Bacteria | p__Bacteroidetes | c__Bacteroidia | o__Bacteroidales | f__Bacteroidaceae | g__Bacteroides | s__Bacteroides heparinolyticus	0	0	0	0	0	0.00758146	0.000803334	0.000200833	0	0.000853542	0	0	0.545455	>0.999999
k__Bacteria | p__Proteobacteria | c__Gammaproteobacteria | o__Enterobacterales | f__Enterobacteriaceae | g__Klebsiella | s__Klebsiella variicola	0	0.00446854	5.02084e-05	0.000401667	0	0.00291209	0	0	0.000803334	0	0.000753125	5.02084e-05	0.512987	>0.999999
k__Bacteria | p__Proteobacteria | c__Gammaproteobacteria | o__Enterobacterales | f__Hafniaceae | g__Edwardsiella | s__Edwardsiella ictaluri	0	0.00451875	0.000100417	0.000853542	0	0.00251042	0	0	0.00030125	0.000200833	0.000803334	0	0.372294	>0.999999
k__Bacteria | p__Bacteroidetes | c__Bacteroidia | o__Bacteroidales | f__Tannerellaceae | g__Parabacteroides | s__	0.00160667	0.00030125	0.00115479	0	0.00215896	0.000200833	0.00195813	0.000150625	0.000200833	0.000702917	0	0.000753125	0.562771	>0.999999
k__Bacteria | p__Proteobacteria | c__Betaproteobacteria | o__Burkholderiales | f__ | g__ | s__	0.001205	0.00110458	0.00271125	5.02084e-05	0.000753125	0.000401667	5.02084e-05	0.000753125	0.0006025	0.000753125	0.00030125	0.000351459	0.188312	>0.999999
k__Bacteria | p__Chloroflexi | c__Dehalococcoidia | o__Dehalococcoidales | f__Dehalococcoidaceae | g__Dehalococcoides | s__	0.000100417	0.000953959	0.00175729	0	0	5.02084e-05	5.02084e-05	0	0.000351459	0	0.000803334	0.00461917	0.987013	>0.999999
k__Bacteria | p__Proteobacteria | c__Gammaproteobacteria | o__Enterobacterales | f__Enterobacteriaceae | g__Enterobacter | s__Enterobacter cloacae	0	0.00466938	0	0.00030125	0	0.00235979	0	0	0.000552292	0	0.0006025	0	0.545455	>0.999999
k__Bacteria | p__Firmicutes | c__Clostridia | o__Clostridiales | f__Peptococcaceae | g__Desulfotomaculum | s__Desulfotomaculum ruminis	0.00030125	0.000351459	0.00150625	0.00225938	0.000502084	0.00030125	0.000903751	5.02084e-05	0.00125521	0.00030125	0.000401667	0.00030125	0.454545	>0.999999
k__Bacteria | p__Bacteroidetes | c__Flavobacteriia | o__Flavobacteriales | f__Flavobacteriaceae | g__Capnocytophaga | s__	0.00130542	0	0	0	0.00030125	0.00185771	0.000401667	0	0	0.000502084	0.000351459	0.00366521	0.69697	>0.999999
k__Bacteria | p__Verrucomicrobia | c__Verrucomicrobiae | o__Verrucomicrobiales | f__Akkermansiaceae | g__Akkermansia | s__Akkermansia muciniphila	0	0.000100417	0.000200833	0.00642667	0.000351459	0.000351459	5.02084e-05	0	0.000150625	0	5.02084e-05	0.0006025	0.233766	>0.999999
k__Bacteria | p__Firmicutes | c__Clostridia | o__Clostridiales | f__Clostridiaceae | g__Geosporobacter | s__Geosporobacter ferrireducens	0.000451875	0.000652709	0.00100417	0.000401667	0	0.00261083	0.000401667	0.000753125	0.000401667	0.000451875	0.00030125	0.000753125	0.616883	>0.999999
k__Bacteria | p__Bacteroidetes | c__Bacteroidia | o__Bacteroidales | f__Odoribacteraceae | g__Odoribacter | s__Odoribacter splanchnicus	0.00351459	0	0.000953959	0	0.000251042	0.000702917	0.00105438	0.000251042	0.000100417	0.000652709	0	0.000502084	0.84632	>0.999999
k__Bacteria | p__Firmicutes | c__Clostridia | o__Clostridiales | f__Lachnospiraceae | g__Butyrivibrio | s__Butyrivibrio hungatei	0.000401667	0.00030125	0.00110458	0.000150625	0.000502084	0.00105438	0.00100417	0.00140583	0.000100417	0.00030125	0.000100417	0.00145604	0.961039	>0.999999
k__Bacteria | p__Tenericutes | c__Mollicutes | o__Mycoplasmatales | f__Mycoplasmataceae | g__Mycoplasma | s__	0.000100417	0.00030125	0.00105438	0.000100417	0.000351459	5.02084e-05	0.000150625	0	0	0	0.000753125	0.00492042	0.556277	>0.999999
k__Bacteria | p__Bacteroidetes | c__Bacteroidia | o__Bacteroidales | f__Bacteroidaceae | g__Bacteroides | s__Bacteroides helcogenes	0.000401667	0	0.00105438	0	0.000251042	0.000200833	0.00381584	0.00165688	0.000100417	0.000100417	0	0.000100417	0.9329	>0.999999
k__Bacteria | p__Firmicutes | c__Clostridia | o__Clostridiales | f__Peptococcaceae | g__Desulfofarcimen | s__Desulfofarcimen acetoxidans	0.000200833	0.000100417	0.00030125	0.00030125	0.00155646	0.00030125	0.000451875	0.000652709	0.000652709	0.00190792	0.000502084	0.000753125	0.034632	>0.999999
k__Bacteria | p__Bacteroidetes | c__Bacteroidia | o__ | f__ | g__ | s__	0.00115479	0.00030125	0.000753125	0	0.00175729	0.000853542	0.00150625	0.000502084	0.000200833	0.000100417	0	0.000502084	0.331169	>0.999999
k__Bacteria | p__Firmicutes | c__Clostridia | o__Clostridiales | f__Clostridiaceae | g__Clostridium | s__Clostridium argentinense	0.000502084	0.000351459	0.00145604	0.00200833	0.000953959	0.000100417	0.000903751	5.02084e-05	0.000702917	0.000251042	0.000150625	0.000100417	0.142857	>0.999999
k__Bacteria | p__Bacteroidetes | c__ | o__ | f__ | g__ | s__	0.00100417	0.000251042	0.00030125	0	0.000903751	0.00130542	0.00105438	5.02084e-05	0.000200833	0.000702917	5.02084e-05	0.00145604	0.900433	>0.999999
k__Bacteria | p__Bacteroidetes | c__Bacteroidia | o__Bacteroidales | f__Tannerellaceae | g__Parabacteroides | s__Parabacteroides sp. CT06	0.00115479	0.000100417	0.000903751	0	0	0.00150625	0.00105438	0.00150625	0	0.000753125	0	0.000251042	0.987013	>0.999999
k__Bacteria | p__Firmicutes | c__Clostridia | o__Clostridiales | f__Clostridiaceae | g__Clostridium | s__Clostridium taeniosporum	0.000652709	0	0.000100417	0.000200833	0.000100417	5.02084e-05	0.000200833	0.000200833	0	0.000351459	0.000100417	0.00517146	0.41342	>0.999999
k__Bacteria | p__Bacteroidetes | c__Bacteroidia | o__Bacteroidales | f__Bacteroidaceae | g__Bacteroides | s__Bacteroides ovatus	0.001205	0	0.000853542	0	0.000702917	0.0018075	0.001205	0.000652709	0.000251042	0.000251042	0	0.000100417	0.510823	>0.999999
k__Bacteria | p__Tenericutes | c__Mollicutes | o__Entomoplasmatales | f__Spiroplasmataceae | g__Spiroplasma | s__	0	0.000150625	0	5.02084e-05	0.00030125	0	0	0	0	0	0.00547271	0.00105438	>0.999999	>0.999999
k__Bacteria | p__Firmicutes | c__Bacilli | o__Bacillales | f__Bacillaceae | g__Bacillus | s__Bacillus cereus	0.00130542	0.00030125	0.000652709	0.000753125	0.000200833	0.000401667	0.000200833	0.000150625	0.0006025	0.00100417	0.000502084	0.000903751	0.854978	>0.999999
k__Bacteria | p__Firmicutes | c__Bacilli | o__Bacillales | f__Bacillaceae | g__Bacillus | s__Bacillus thuringiensis	0.000803334	0.000150625	0.000451875	0.0006025	0.000200833	0.000251042	0.000150625	0.000351459	0.000753125	0.00110458	0.00160667	0.000451875	0.365801	>0.999999
k__Bacteria | p__Proteobacteria | c__Gammaproteobacteria | o__ | f__ | g__ | s__	0.000351459	0.000702917	0.000251042	0.000351459	0.000100417	0.000351459	0.00030125	0.000351459	0.000200833	0.000351459	0.00135563	0.00170708	0.569264	>0.999999
k__Bacteria | p__Firmicutes | c__Negativicutes | o__Selenomonadales | f__Selenomonadaceae | g__Selenomonas | s__Selenomonas sp. oral taxon 920	0	0.000100417	0	0.000251042	0	5.02084e-05	0.00502084	0.000753125	0	0	5.02084e-05	0	0.78355	>0.999999
k__Bacteria | p__Proteobacteria | c__Gammaproteobacteria | o__Enterobacterales | f__Erwiniaceae | g__Buchnera | s__Buchnera aphidicola	0	0.00241	0	0.000351459	0.000100417	0.00220917	0	0	0.000451875	0	0.000502084	0	0.372294	>0.999999
k__Bacteria | p__Firmicutes | c__Clostridia | o__Clostridiales | f__Lachnospiraceae | g__Roseburia | s__Roseburia hominis	0.000903751	0.000401667	0.000753125	0.000451875	0.000803334	0.000100417	0.000552292	5.02084e-05	0.00100417	0.000552292	0	0.000451875	0.625541	>0.999999
k__Bacteria | p__Firmicutes | c__Bacilli | o__ | f__ | g__ | s__	0.000803334	0.00030125	0.000451875	0.000150625	0.000401667	0.00030125	0.000401667	0.000753125	0.000451875	0.000702917	0.000502084	0.000652709	0.123377	>0.999999
k__Bacteria | p__Firmicutes | c__Bacilli | o__Bacillales | f__Planococcaceae | g__ | s__	5.02084e-05	0	0.000150625	0	0	5.02084e-05	0.000100417	0	0	0	0.00426771	0.00125521	0.588745	>0.999999
k__Bacteria | p__Firmicutes | c__Negativicutes | o__Acidaminococcales | f__Acidaminococcaceae | g__Acidaminococcus | s__Acidaminococcus intestini	0	0	0.000100417	0	0.00170708	0	0.00165688	0.00170708	0.000401667	0	0.000150625	0	0.307359	>0.999999
k__Bacteria | p__Proteobacteria | c__Alphaproteobacteria | o__Rhizobiales | f__Methylobacteriaceae | g__Methylobacterium | s__	0	0.00436813	0.000100417	0.000803334	0	0.000100417	5.02084e-05	0	0	0.000150625	5.02084e-05	0	0.253247	>0.999999
k__Bacteria | p__Proteobacteria | c__Alphaproteobacteria | o__Rhizobiales | f__Bradyrhizobiaceae | g__Bradyrhizobium | s__	0	0.00391625	0	0.000652709	0	0.000251042	0.000200833	0.000150625	0.000100417	0.000150625	0.000100417	5.02084e-05	>0.999999	>0.999999
k__Bacteria | p__Cyanobacteria | c__ | o__Nostocales | f__Rivulariaceae | g__ | s__	0.00235979	0	0	0	0.000150625	0	0	0	0	0	0	0.00291209	>0.999999	>0.999999
k__Bacteria | p__Firmicutes | c__Bacilli | o__Bacillales | f__Bacillaceae | g__Bacillus | s__Bacillus anthracis	0.000853542	0.000451875	0.000200833	0.000351459	0.000150625	0.000401667	0.000401667	0.00030125	0.000351459	0.00105438	0.000401667	0.000502084	0.508658	>0.999999
k__Bacteria | p__Proteobacteria | c__Gammaproteobacteria | o__Enterobacterales | f__Enterobacteriaceae | g__Kosakonia | s__Kosakonia cowanii	5.02084e-05	0.001205	0.000100417	0.00165688	5.02084e-05	0.000903751	0	0	5.02084e-05	0	0.00135563	0	0.04329	>0.999999
k__Bacteria | p__Firmicutes | c__Clostridia | o__Clostridiales | f__Lachnospiraceae | g__Enterocloster | s__Enterocloster bolteae	0.000251042	0.000100417	0.00165688	0.00030125	0.00100417	0.000200833	0.000100417	0.00030125	0.000351459	0.00100417	0	5.02084e-05	0.437229	>0.999999
k__Bacteria | p__Tenericutes | c__ | o__ | f__ | g__Candidatus Izimaplasma | s__Candidatus Izimaplasma sp. HR1	5.02084e-05	0	0	0	0	5.02084e-05	0.000552292	0.0042175	5.02084e-05	0.00030125	0	0	0.177489	>0.999999
k__Bacteria | p__Proteobacteria | c__Alphaproteobacteria | o__Rhizobiales | f__Bradyrhizobiaceae | g__ | s__	0.000100417	0.00356479	0	0.000150625	0.000150625	0.000200833	5.02084e-05	0.000150625	0.000351459	0.000100417	0.000200833	0	0.753247	>0.999999
k__Bacteria | p__Synergistetes | c__Synergistia | o__Synergistales | f__Synergistaceae | g__Cloacibacillus | s__Cloacibacillus porcorum	5.02084e-05	0	0	0	0	0.000351459	0.00266104	0.00160667	0	0	0.000351459	0	0.393939	>0.999999
k__Bacteria | p__Actinobacteria | c__Actinobacteria | o__Propionibacteriales | f__Propionibacteriaceae | g__Propionimicrobium | s__Propionimicrobium sp. Marseille-P3275	0	0	0	0	0	0	0.00446854	0.000100417	0.000200833	0	0	0.000100417	0.060606	>0.999999
k__Bacteria | p__Firmicutes | c__Bacilli | o__Bacillales | f__Paenibacillaceae | g__Paenibacillus | s__Paenibacillus sp. 32O-W	0.00366521	0.000502084	0	0	0.000652709	0	0	0	0	0	0	0	0.181818	>0.999999
k__Bacteria | p__Bacteroidetes | c__Bacteroidia | o__Bacteroidales | f__Prevotellaceae | g__Prevotella | s__Prevotella ruminicola	0.00261083	0	0.000150625	0	0.000200833	0.000401667	0.00030125	0.0006025	0	0.00030125	0	0.000200833	0.969697	>0.999999
k__Bacteria | p__Firmicutes | c__Clostridia | o__Clostridiales | f__Christensenellaceae | g__Christensenella | s__Christensenella massiliensis	0.00030125	0.000200833	0.000100417	0.000251042	0	0.000502084	0.000702917	0.000351459	0.00100417	0.000401667	0.000150625	0.000803334	0.064935	>0.999999
k__Bacteria | p__Firmicutes | c__Clostridia | o__Clostridiales | f__Eubacteriaceae | g__Eubacterium | s__	0.000401667	0	5.02084e-05	0.000351459	0.000100417	0	5.02084e-05	0.00030125	0.000502084	0.00296229	0	0	0.731602	>0.999999
k__Bacteria | p__Firmicutes | c__Erysipelotrichia | o__Erysipelotrichales | f__Erysipelotrichaceae | g__Erysipelothrix | s__Erysipelothrix larvae	0.00291209	5.02084e-05	0.000451875	0	0	0.000100417	0.000251042	0.000803334	5.02084e-05	5.02084e-05	0	5.02084e-05	0.997835	>0.999999
k__Bacteria | p__Proteobacteria | c__Alphaproteobacteria | o__Rhizobiales | f__ | g__ | s__	5.02084e-05	0.00351459	0	0.000351459	0	0.00030125	0.000200833	5.02084e-05	0.000100417	5.02084e-05	0	0.000100417	0.670996	>0.999999
k__Bacteria | p__Chloroflexi | c__Anaerolineae | o__Anaerolineales | f__Anaerolineaceae | g__Anaerolinea | s__Anaerolinea thermophila	0.000451875	0.000100417	0.000451875	0.000502084	0.000150625	0.000150625	0.00235979	0.000251042	0	5.02084e-05	0.000100417	0.000100417	0.222944	>0.999999
k__Bacteria | p__Bacteroidetes | c__Bacteroidia | o__Bacteroidales | f__Rikenellaceae | g__Mucinivorans | s__Mucinivorans hirudinis	0.000702917	0.000251042	0.000251042	0	0.000953959	0.000150625	5.02084e-05	0.000200833	0.000251042	5.02084e-05	0	0.00170708	0.510823	>0.999999
k__Bacteria | p__Firmicutes | c__Clostridia | o__Clostridiales | f__Peptococcaceae | g__Dehalobacterium | s__	0.000150625	5.02084e-05	0.00030125	0.0006025	0.000351459	0.000451875	0.00165688	0.000100417	0	0	0	0.000803334	0.482684	>0.999999
k__Bacteria | p__Proteobacteria | c__Gammaproteobacteria | o__Enterobacterales | f__Pectobacteriaceae | g__Sodalis | s__Candidatus Sodalis pierantonius	0	0.00235979	5.02084e-05	0.000451875	0.000200833	0.000953959	5.02084e-05	0	0.000100417	0	0.00030125	0	0.116883	>0.999999
k__Bacteria | p__Firmicutes | c__Clostridia | o__Clostridiales | f__Peptostreptococcaceae | g__Paeniclostridium | s__Paeniclostridium sordellii	0.000100417	0.000100417	0.000150625	0.00105438	0	0.00200833	5.02084e-05	0.000150625	0	0.000251042	0.000552292	5.02084e-05	0.571429	>0.999999
k__Bacteria | p__Firmicutes | c__Tissierellia | o__Tissierellales | f__Peptoniphilaceae | g__Peptoniphilus | s__Peptoniphilus sp. ING2-D1G	0	0.00115479	0	0.000100417	0	0	0	0	0.00286188	0.000150625	5.02084e-05	0	0.69697	>0.999999
k__Bacteria | p__Proteobacteria | c__Gammaproteobacteria | o__Enterobacterales | f__Enterobacteriaceae | g__Escherichia | s__Escherichia albertii	0	0.00200833	5.02084e-05	0.000200833	0	0.00155646	0	0	5.02084e-05	0	0.000451875	0	0.242424	>0.999999
k__Bacteria | p__Proteobacteria | c__Alphaproteobacteria | o__ | f__ | g__ | s__	0	0.00215896	5.02084e-05	0.000150625	0.000200833	0.000251042	0.000150625	0.000351459	0.000401667	5.02084e-05	0.000451875	0	0.867965	>0.999999
k__Bacteria | p__Bacteroidetes | c__Bacteroidia | o__Bacteroidales | f__Tannerellaceae | g__Parabacteroides | s__Parabacteroides distasonis	0.000100417	0.000200833	0.000251042	0	0.000251042	0.000853542	0.00100417	0.000853542	0	0.000552292	0	0.000100417	0.893939	>0.999999
k__Bacteria | p__Firmicutes | c__Bacilli | o__Bacillales | f__Staphylococcaceae | g__Staphylococcus | s__Staphylococcus aureus	0.000251042	0.000351459	0.0006025	0.000150625	0.000401667	0.000200833	5.02084e-05	0.000150625	0.00030125	0.000401667	0.000502084	0.000803334	0.91342	>0.999999
k__Bacteria | p__Firmicutes | c__Bacilli | o__Lactobacillales | f__Streptococcaceae | g__Streptococcus | s__Streptococcus infantarius	0.000552292	0	0.000502084	0.000200833	0.000451875	0.000251042	5.02084e-05	5.02084e-05	0.000753125	0.000652709	5.02084e-05	0.000502084	0.84632	>0.999999
k__Bacteria | p__Proteobacteria | c__Alphaproteobacteria | o__Rhizobiales | f__Hyphomicrobiaceae | g__Rhodoplanes | s__Rhodoplanes sp. Z2-YC6860	5.02084e-05	0.00306271	0.000100417	0.000150625	0.000150625	0	0	5.02084e-05	0	5.02084e-05	0.00030125	0	0.166667	>0.999999
k__Bacteria | p__Proteobacteria | c__Gammaproteobacteria | o__Enterobacterales | f__Enterobacteriaceae | g__Kosakonia | s__Kosakonia oryzae	0	0.00205854	5.02084e-05	0.00030125	0	0.00105438	0	0	0.000150625	0	0.000200833	0	0.209957	>0.999999
k__Bacteria | p__Firmicutes | c__Bacilli | o__Lactobacillales | f__Enterococcaceae | g__Enterococcus | s__Enterococcus hirae	0.000753125	5.02084e-05	0.000351459	0.000150625	0.000451875	0.000200833	0.000100417	0.000702917	0.000200833	0.000702917	0	0.000100417	0.645022	>0.999999
k__Bacteria | p__Firmicutes | c__Erysipelotrichia | o__Erysipelotrichales | f__Erysipelotrichaceae | g__Erysipelothrix | s__Erysipelothrix rhusiopathiae	0.000200833	0.000200833	0.000903751	0	0.000351459	0.000100417	5.02084e-05	0.000702917	0.000200833	0.000652709	5.02084e-05	0.000251042	0.902597	>0.999999
k__Bacteria | p__Tenericutes | c__ | o__ | f__ | g__ | s__	0	0	0	0	0.000251042	0	0.000401667	0.00256063	0	0.000451875	0	0	0.181818	>0.999999
k__Bacteria | p__Acidobacteria | c__Acidobacteriia | o__Acidobacteriales | f__Acidobacteriaceae | g__Candidatus Koribacter | s__Candidatus Koribacter versatilis	5.02084e-05	0.00291209	0	5.02084e-05	0	0.000451875	0	0	5.02084e-05	0	0	0	0.151515	>0.999999
k__Bacteria | p__Actinobacteria | c__Actinobacteria | o__ | f__ | g__ | s__	0.000150625	0.000903751	0.000200833	0.000251042	0	0.000150625	0.000853542	0.000100417	0.00030125	0.000251042	0.000150625	0.000150625	0.857143	>0.999999
k__Bacteria | p__Firmicutes | c__Bacilli | o__Bacillales | f__Planococcaceae | g__Planococcus | s__Planococcus sp. MB-3u-03	0.000903751	0.00030125	5.02084e-05	0.000100417	0.000200833	0.000150625	0.000100417	0.000100417	0.000251042	0.000753125	0.000150625	0.000150625	0.930736	>0.999999
k__Bacteria | p__Firmicutes | c__Clostridia | o__Clostridiales | f__Clostridiales Family XIII. Incertae Sedis | g__Mogibacterium | s__	0.000150625	0.000251042	0.000652709	0.000100417	0.0006025	0	0.000100417	0.00030125	0.00030125	5.02084e-05	0.000251042	0.000451875	>0.999999	>0.999999
k__Bacteria | p__Proteobacteria | c__Betaproteobacteria | o__ | f__ | g__ | s__	5.02084e-05	0.00210875	0.000150625	0.000150625	5.02084e-05	0.000200833	5.02084e-05	0	5.02084e-05	0.000251042	0.000100417	5.02084e-05	0.186147	>0.999999
k__Bacteria | p__Bacteroidetes | c__Bacteroidia | o__Bacteroidales | f__Tannerellaceae | g__Tannerella | s__	0.000552292	0	0.000100417	0	0.000200833	0.00125521	0.000150625	0.000100417	0.00030125	0.000150625	0	0.000351459	0.991342	>0.999999
k__Bacteria | p__Proteobacteria | c__Alphaproteobacteria | o__ | f__ | g__Micavibrio | s__Micavibrio aeruginosavorus	0.000200833	0	5.02084e-05	0	0	0.00125521	0	0	0	0.00150625	0.000150625	0	0.848485	>0.999999
k__Bacteria | p__Firmicutes | c__ | o__ | f__ | g__ | s__endosymbiont 'TC1' of Trimyema compressum	0	0	0.000100417	0	0	0	0	0	0.000100417	0.000100417	5.02084e-05	0.00266104	0.19697	>0.999999
k__Bacteria | p__Firmicutes | c__Bacilli | o__Bacillales | f__Paenibacillaceae | g__Paenibacillus | s__Paenibacillus odorifer	0	0	0	0	0	0	0	0.0030125	0	0	0	0	>0.999999	>0.999999
k__Bacteria | p__Proteobacteria | c__Gammaproteobacteria | o__Enterobacterales | f__Enterobacteriaceae | g__Candidatus Doolittlea | s__Candidatus Doolittlea endobia	0	0.00160667	0	0.00030125	0	0.000803334	0	0	5.02084e-05	0	0.000251042	0	0.318182	>0.999999
k__Bacteria | p__Proteobacteria | c__Gammaproteobacteria | o__Enterobacterales | f__Yersiniaceae | g__Yersinia | s__Yersinia enterocolitica	0	0.000953959	0.000200833	0.000200833	0	0.00100417	0	5.02084e-05	0.000150625	0	0.000451875	0	0.274892	>0.999999
k__Bacteria | p__Proteobacteria | c__Epsilonproteobacteria | o__Campylobacterales | f__Campylobacteraceae | g__Campylobacter | s__Campylobacter cuniculorum	0.000803334	0	0.000150625	0	0	0.000702917	0.000803334	0	0	0.000451875	0	0	0.772727	>0.999999
k__Bacteria | p__Bacteroidetes | c__Bacteroidia | o__Bacteroidales | f__Paludibacteraceae | g__Paludibacter | s__Paludibacter propionicigenes	0.000150625	5.02084e-05	0	0	0.000251042	0.000401667	0.00190792	0.000100417	0	0	0	0	0.437229	>0.999999
k__Bacteria | p__Firmicutes | c__Clostridia | o__Clostridiales | f__Peptostreptococcaceae | g__Filifactor | s__Filifactor alocis	0.000251042	0	5.02084e-05	0.000100417	0.000150625	0.000150625	0.000200833	0.000150625	0.000351459	0.00030125	0.000251042	0.000853542	0.021645	>0.999999
k__Bacteria | p__Bacteroidetes | c__Bacteroidia | o__Bacteroidales | f__Porphyromonadaceae | g__Porphyromonas | s__Porphyromonas crevioricanis	0.00100417	5.02084e-05	0.000150625	5.02084e-05	0.000401667	0.000150625	0	0	5.02084e-05	0	0	0.000803334	0.04329	>0.999999
k__Bacteria | p__Proteobacteria | c__Gammaproteobacteria | o__Enterobacterales | f__Enterobacteriaceae | g__Klebsiella | s__Klebsiella oxytoca	0	0.00115479	0.000100417	0.000200833	0	0.00110458	0	0	0	0	0	0	0.060606	>0.999999
k__Bacteria | p__Tenericutes | c__Mollicutes | o__Acholeplasmatales | f__Acholeplasmataceae | g__Acholeplasma | s__Acholeplasma laidlawii	0	0	5.02084e-05	0	0.000100417	0	0.000150625	0.00195813	0	0.00030125	0	0	0.318182	>0.999999
k__Bacteria | p__Proteobacteria | c__Gammaproteobacteria | o__Enterobacterales | f__Yersiniaceae | g__Yersinia | s__Yersinia pestis	0	0.00135563	0	0.000150625	0	0.000702917	0	0	0.000150625	0	0.000150625	0	0.469697	>0.999999
k__Bacteria | p__Firmicutes | c__Bacilli | o__Lactobacillales | f__Lactobacillaceae | g__Lactobacillus | s__Lactobacillus fermentum	0.000351459	0	0.000652709	0.000150625	0.000351459	0.000200833	5.02084e-05	0.000251042	0.000150625	0.000100417	5.02084e-05	0.000100417	0.151515	>0.999999
k__Bacteria | p__Bacteroidetes | c__Bacteroidia | o__Bacteroidales | f__Porphyromonadaceae | g__Porphyromonas | s__Porphyromonas asaccharolytica	0.000502084	0	0.000401667	0	0.000702917	0.000100417	0.000200833	0	0.000100417	0	0	0.000351459	0.307359	>0.999999
k__Bacteria | p__Firmicutes | c__Clostridia | o__Clostridiales | f__Clostridiaceae | g__Alkaliphilus | s__Alkaliphilus oremlandii	0.00160667	0	5.02084e-05	0	0	0.00030125	5.02084e-05	5.02084e-05	0	0.00030125	0	0	0.87013	>0.999999
k__Bacteria | p__Actinobacteria | c__Actinobacteria | o__Actinomycetales | f__Actinomycetaceae | g__Actinomyces | s__Actinomyces sp. 2129	0.00215896	0	0.000100417	0	0	5.02084e-05	0	0	0	0	0	0	0.181818	>0.999999
k__Bacteria | p__Bacteroidetes | c__Flavobacteriia | o__Flavobacteriales | f__Flavobacteriaceae | g__ | s__	0.0006025	0	0	0	0.000100417	0.000753125	0	0.000100417	0.000100417	5.02084e-05	0.00030125	0.00030125	0.844156	>0.999999
k__Bacteria | p__Firmicutes | c__Clostridia | o__Clostridiales | f__Clostridiaceae | g__Clostridium | s__Clostridium beijerinckii	0.000100417	0	0.000251042	0.000200833	0.000150625	5.02084e-05	0	5.02084e-05	0.000150625	0.000702917	5.02084e-05	0.0006025	0.926407	>0.999999
k__Bacteria | p__Firmicutes | c__Clostridia | o__Clostridiales | f__Hungateiclostridiaceae | g__Hungateiclostridium | s__Hungateiclostridium clariflavum	0.000200833	0	5.02084e-05	0.000200833	0	0.000100417	0.00030125	0.00030125	0.000150625	0.000251042	0.000502084	0.000251042	0.006494	>0.999999
k__Bacteria | p__Proteobacteria | c__Gammaproteobacteria | o__Enterobacterales | f__Enterobacteriaceae | g__Shimwellia | s__Shimwellia blattae	0	0.00160667	0	5.02084e-05	0	0.000502084	0	0	0.000100417	5.02084e-05	0	0	0.469697	>0.999999
k__Bacteria | p__Actinobacteria | c__Coriobacteriia | o__ | f__ | g__ | s__	0.000903751	0.000150625	0.000150625	0	0	0	0.000451875	0	0.00030125	0.000100417	0.000200833	0	0.675325	>0.999999
k__Bacteria | p__Firmicutes | c__Clostridia | o__Clostridiales | f__Hungateiclostridiaceae | g__Mageeibacillus | s__Mageeibacillus indolicus	5.02084e-05	5.02084e-05	0.00030125	0	0.000100417	0	0.000702917	5.02084e-05	0.000251042	0.000753125	0	0	0.558442	>0.999999
k__Bacteria | p__Firmicutes | c__Tissierellia | o__Tissierellales | f__Peptoniphilaceae | g__Finegoldia | s__Finegoldia magna	0	0	0	0	0	0	0	0	0	0	0	0.00225938	>0.999999	>0.999999
k__Bacteria | p__Proteobacteria | c__ | o__ | f__ | g__ | s__	0	0.00135563	0.000200833	0.000200833	0.000200833	0	0	0.000150625	5.02084e-05	0	0	5.02084e-05	0.166667	>0.999999
k__Bacteria | p__Bacteroidetes | c__Bacteroidia | o__Bacteroidales | f__Porphyromonadaceae | g__Porphyromonas | s__Porphyromonas gingivalis	0.000351459	5.02084e-05	0.000351459	0	0.000200833	0.000853542	0.000251042	0	5.02084e-05	0	0	5.02084e-05	0.106061	>0.999999
k__Bacteria | p__Firmicutes | c__Clostridia | o__Clostridiales | f__Heliobacteriaceae | g__Heliobacterium | s__	0.000251042	0	0.000451875	0	0	0.00130542	0.000150625	0	0	0	0	0	0.181818	>0.999999
k__Bacteria | p__Acidobacteria | c__Vicinamibacteria | o__ | f__Vicinamibacteraceae | g__Luteitalea | s__Luteitalea pratensis	0.000200833	0.00165688	0	5.02084e-05	0	0.000100417	0	0	0	0	0	0.000100417	0.151515	>0.999999
k__Bacteria | p__Firmicutes | c__Clostridia | o__Clostridiales | f__Syntrophomonadaceae | g__Syntrophomonas | s__Syntrophomonas wolfei	0.000853542	0	0	0	0.000100417	5.02084e-05	5.02084e-05	5.02084e-05	0.000251042	0.000401667	0	0.000351459	0.393939	>0.999999
k__Bacteria | p__Firmicutes | c__Bacilli | o__Bacillales | f__Bacillaceae | g__Bacillus | s__Bacillus amyloliquefaciens	0.000401667	0.000150625	0	0.000200833	0.00030125	0.000251042	0.000150625	0.000251042	0	0.000251042	0	0.000100417	0.274892	>0.999999
k__Bacteria | p__Firmicutes | c__Erysipelotrichia | o__Erysipelotrichales | f__Erysipelotrichaceae | g__Faecalitalea | s__Faecalitalea cylindroides	0.000100417	5.02084e-05	0.000401667	0.000853542	0	0	0	0	0	0	0.000100417	0.000552292	0.404762	>0.999999
k__Bacteria | p__Proteobacteria | c__Gammaproteobacteria | o__Enterobacterales | f__Pectobacteriaceae | g__Dickeya | s__Dickeya zeae	0	0.00105438	0	5.02084e-05	0	0.000552292	0	0	5.02084e-05	0.000100417	0.000200833	0	0.78355	>0.999999
k__Bacteria | p__Acidobacteria | c__Acidobacteriia | o__Acidobacteriales | f__Acidobacteriaceae | g__Acidobacterium | s__	5.02084e-05	0.00170708	0	5.02084e-05	0	0.000100417	0	0	0	0	5.02084e-05	0	0.151515	>0.999999
k__Bacteria | p__Proteobacteria | c__Gammaproteobacteria | o__Enterobacterales | f__Yersiniaceae | g__Yersinia | s__Yersinia pseudotuberculosis	0	0.000803334	5.02084e-05	0.000351459	0	0.000401667	0	5.02084e-05	0.000100417	5.02084e-05	0.000150625	0	0.445887	>0.999999
k__Bacteria | p__Proteobacteria | c__Gammaproteobacteria | o__Xanthomonadales | f__Rhodanobacteraceae | g__Dokdonella | s__Dokdonella koreensis	0	0.00150625	5.02084e-05	0	0	0	0	0	0.000200833	0	0.000100417	0.000100417	0.621212	>0.999999
k__Bacteria | p__Deinococcus-Thermus | c__Deinococci | o__Deinococcales | f__Deinococcaceae | g__Deinococcus | s__Deinococcus gobiensis	0.000150625	0.000251042	5.02084e-05	0	5.02084e-05	0.00030125	0.000100417	0.000100417	0.000100417	0.000552292	0	0.000251042	0.766234	>0.999999
k__Bacteria | p__Actinobacteria | c__ | o__ | f__ | g__ | s__	0	0.000702917	0.000100417	0.000100417	0	0.000401667	0	5.02084e-05	5.02084e-05	5.02084e-05	0.000200833	0.000200833	0.651515	>0.999999
k__Bacteria | p__Bacteroidetes | c__Bacteroidia | o__Bacteroidales | f__Bacteroidaceae | g__Bacteroides | s__Bacteroides coprosuis	0.000502084	0.000150625	0.000200833	0	0.000652709	0.000150625	5.02084e-05	0.000100417	5.02084e-05	0	0	0	0.032468	>0.999999
k__Bacteria | p__Bacteroidetes | c__Bacteroidia | o__Bacteroidales | f__Bacteroidaceae | g__Bacteroides | s__Bacteroides vulgatus	0.000200833	0	0.000150625	0	0.000251042	0.000150625	0.000100417	0.000552292	0	0.000200833	0	0.000251042	0.813853	>0.999999
k__Bacteria | p__Candidatus Saccharibacteria | c__ | o__ | f__ | g__ | s__Candidatus Saccharibacteria oral taxon TM7x	0	0	0	0	0	0	0	0	0	0	0.00185771	0	>0.999999	>0.999999
k__Bacteria | p__Verrucomicrobia | c__Verrucomicrobiae | o__Verrucomicrobiales | f__Akkermansiaceae | g__Akkermansia | s__Akkermansia glycaniphila	0	0	0	0.00170708	0	0.000150625	0	0	0	0	0	0	0.454545	>0.999999
k__Bacteria | p__Actinobacteria | c__Actinobacteria | o__Corynebacteriales | f__Nocardiaceae | g__Rhodococcus | s__	0	0.00030125	5.02084e-05	0.000351459	0	0.000502084	0	0	0.000200833	0.000150625	0.000251042	0	0.372294	>0.999999
k__Bacteria | p__Firmicutes | c__Bacilli | o__Bacillales | f__Bacillaceae | g__Bacillus | s__Bacillus cellulosilyticus	0	0.000150625	0	0	0	0	0	0	0	0	0.00155646	0	>0.999999	>0.999999
k__Bacteria | p__Firmicutes | c__Clostridia | o__Clostridiales | f__Lachnospiraceae | g__Blautia | s__Blautia hansenii	0.000100417	0.000150625	0.000753125	0.000251042	0.000351459	0	0	5.02084e-05	0	0	0	5.02084e-05	0.021645	>0.999999
k__Bacteria | p__Proteobacteria | c__Gammaproteobacteria | o__Enterobacterales | f__Erwiniaceae | g__Erwinia | s__Erwinia sp. Ejp617	0	0.000903751	0	0.000100417	0	0.000502084	0	0	0.000150625	0	5.02084e-05	0	0.393939	>0.999999
k__Bacteria | p__Acidobacteria | c__Acidobacteriia | o__Acidobacteriales | f__Acidobacteriaceae | g__Acidisarcina | s__Acidisarcina polymorpha	5.02084e-05	0.00135563	0	0	0	0.000100417	0	0	0.000100417	0	0	5.02084e-05	0.621212	>0.999999
k__Bacteria | p__Armatimonadetes | c__Fimbriimonadia | o__Fimbriimonadales | f__Fimbriimonadaceae | g__Fimbriimonas | s__Fimbriimonas ginsengisoli	5.02084e-05	0.000150625	5.02084e-05	5.02084e-05	0.000200833	0.000150625	0.000200833	0	0.000451875	0.000100417	0	0.000200833	0.818182	>0.999999
k__Bacteria | p__Firmicutes | c__Clostridia | o__Clostridiales | f__Clostridiales Family XIII. Incertae Sedis | g__ | s__[Eubacterium] minutum	0.000100417	0.00030125	0.00030125	0.000351459	0.000200833	0.000100417	0	0	0	5.02084e-05	0	0.000200833	0.010823	>0.999999
k__Bacteria | p__Firmicutes | c__Negativicutes | o__Selenomonadales | f__Selenomonadaceae | g__Selenomonas | s__	0.000451875	0	0.000351459	0	0	0.000351459	5.02084e-05	5.02084e-05	0	0.00030125	0	5.02084e-05	0.675325	>0.999999
k__Bacteria | p__Firmicutes | c__Bacilli | o__Lactobacillales | f__Lactobacillaceae | g__Pediococcus | s__	0.000200833	0	0	0.000200833	0.00030125	0.000251042	0	5.02084e-05	0.000100417	0.000100417	0	0.000401667	0.580087	>0.999999
k__Bacteria | p__Proteobacteria | c__Gammaproteobacteria | o__Enterobacterales | f__Pectobacteriaceae | g__Sodalis | s__Sodalis endosymbiont of Henestaris halophilus	0	0.000753125	5.02084e-05	0	0	0.000702917	0	0	0.000100417	0	0	0	0.30303	>0.999999
k__Bacteria | p__Verrucomicrobia | c__Verrucomicrobiae | o__Verrucomicrobiales | f__Akkermansiaceae | g__Akkermansia | s__	0	5.02084e-05	0	0.000853542	0	0.000150625	0	0	0	0.000200833	0.000150625	0.000150625	>0.999999	>0.999999
k__Bacteria | p__Firmicutes | c__Bacilli | o__Lactobacillales | f__Streptococcaceae | g__Streptococcus | s__	5.02084e-05	5.02084e-05	0.000552292	5.02084e-05	5.02084e-05	0	0	5.02084e-05	0.000200833	5.02084e-05	0.000251042	0.000251042	0.623377	>0.999999
k__Bacteria | p__Firmicutes | c__Clostridia | o__Clostridiales | f__Clostridiaceae | g__Clostridium | s__Clostridium baratii	5.02084e-05	0	0	0	0	0.000251042	0.000251042	5.02084e-05	0.000150625	5.02084e-05	0.000251042	0.000502084	0.041126	>0.999999
k__Bacteria | p__Proteobacteria | c__Gammaproteobacteria | o__Enterobacterales | f__Budviciaceae | g__Pragia | s__Pragia fontium	0	0.000702917	5.02084e-05	0.000100417	0	0.0006025	0	0	0	0	5.02084e-05	0	0.106061	>0.999999
k__Bacteria | p__Aquificae | c__Aquificae | o__Aquificales | f__Aquificaceae | g__ | s__	0	0	0.000502084	0	0	0	0	0	0	0	0	0.00100417	>0.999999	>0.999999
k__Bacteria | p__Bacteroidetes | c__Bacteroidia | o__Bacteroidales | f__Dysgonamonadaceae | g__Proteiniphilum | s__Proteiniphilum saccharofermentans	5.02084e-05	0	0	0	0	0.000100417	0.00115479	0.000200833	0	0	0	0	0.69697	>0.999999
k__Bacteria | p__Bacteroidetes | c__Bacteroidia | o__Bacteroidales | f__Prevotellaceae | g__Prevotella | s__Prevotella scopos	0	5.02084e-05	0.00140583	0	5.02084e-05	0	0	0	0	0	0	0	0.181818	>0.999999
k__Bacteria | p__Proteobacteria | c__Betaproteobacteria | o__Burkholderiales | f__Burkholderiaceae | g__ | s__	5.02084e-05	0.00100417	0	0.000200833	5.02084e-05	0	0.000150625	0	5.02084e-05	0	0	0	0.274892	>0.999999
k__Bacteria | p__Proteobacteria | c__Gammaproteobacteria | o__Enterobacterales | f__Enterobacteriaceae | g__Leclercia | s__Leclercia sp. W17	0	0.000753125	0	0.000200833	0	0.000451875	0	0	5.02084e-05	0	0	0	0.181818	>0.999999
k__Bacteria | p__Thermotogae | c__Thermotogae | o__Kosmotogales | f__Kosmotogaceae | g__Mesotoga | s__Mesotoga prima	0.000351459	0.000401667	0.000150625	0	0.000150625	0.000150625	0	0	0.000251042	0	0	0	0.054113	>0.999999
k__Bacteria | p__Bacteroidetes | c__Chitinophagia | o__Chitinophagales | f__Chitinophagaceae | g__ | s__	0.00030125	0.000502084	5.02084e-05	0	0	5.02084e-05	0	0.000150625	5.02084e-05	0	0.000100417	0.000251042	0.935065	>0.999999
k__Bacteria | p__Firmicutes | c__Bacilli | o__Bacillales | f__Paenibacillaceae | g__Paenibacillus | s__Paenibacillus mucilaginosus	0.000502084	0	0	0	0	0.000100417	0	0.000652709	5.02084e-05	0.000100417	0	5.02084e-05	0.469697	>0.999999
k__Bacteria | p__Firmicutes | c__Clostridia | o__Clostridiales | f__Clostridiaceae | g__Clostridium | s__Clostridium pasteurianum	0	0	0.000150625	0	5.02084e-05	0.000753125	0	0.000502084	0	0	0	0	0.424242	>0.999999
k__Bacteria | p__Proteobacteria | c__Alphaproteobacteria | o__Rhizobiales | f__Bradyrhizobiaceae | g__Rhodopseudomonas | s__Rhodopseudomonas palustris	0	0.00110458	0.000100417	0.000100417	5.02084e-05	0	0	5.02084e-05	0	0	0	0	0.106061	>0.999999
k__Bacteria | p__Proteobacteria | c__Alphaproteobacteria | o__Rhodospirillales | f__Acetobacteraceae | g__ | s__	0	0.00110458	0.000100417	0	0	0	0	0	0	0	5.02084e-05	0.000150625	0.848485	>0.999999
k__Bacteria | p__Proteobacteria | c__Gammaproteobacteria | o__Enterobacterales | f__Enterobacteriaceae | g__Enterobacter | s__Enterobacter asburiae	0	0.000903751	0	5.02084e-05	0	0.000200833	0	0	5.02084e-05	0	0.000200833	0	0.621212	>0.999999
k__Bacteria | p__Firmicutes | c__Bacilli | o__Bacillales | f__Bacillaceae | g__Bacillus | s__Bacillus subtilis	5.02084e-05	0	0.000100417	0.000200833	0	0.000251042	0	0.000150625	0.000100417	0.000251042	0	0.00030125	0.649351	>0.999999
k__Bacteria | p__Firmicutes | c__Bacilli | o__Lactobacillales | f__Leuconostocaceae | g__Weissella | s__Weissella cibaria	0.000502084	0	0.000150625	0	0.000100417	0.000200833	0	0	5.02084e-05	0.000351459	0	5.02084e-05	0.350649	>0.999999
k__Bacteria | p__Firmicutes | c__Clostridia | o__Clostridiales | f__Clostridiaceae | g__Clostridium | s__Clostridium tetani	0.000100417	0	0.000100417	5.02084e-05	0.000100417	0.000100417	0.000200833	0.000502084	0.000100417	0	0	0.000150625	0.482684	>0.999999
k__Bacteria | p__Proteobacteria | c__Gammaproteobacteria | o__Enterobacterales | f__Yersiniaceae | g__Serratia | s__Serratia marcescens	0	0.000200833	0	0	0	0.0006025	0	0	0.000150625	0	0.000351459	0	0.848485	>0.999999
k__Bacteria | p__Firmicutes | c__Bacilli | o__Lactobacillales | f__ | g__ | s__	5.02084e-05	0.000351459	5.02084e-05	0	0	0.00030125	0	0.000150625	0	0.000200833	0	0.000200833	0.675325	>0.999999
k__Bacteria | p__Firmicutes | c__Clostridia | o__Clostridiales | f__Lachnospiraceae | g__Butyrivibrio | s__Butyrivibrio proteoclasticus	0.000100417	0.000100417	0.000150625	0.000200833	5.02084e-05	5.02084e-05	0	0.000200833	0.000100417	0.000200833	0	0.000150625	0.896104	>0.999999
k__Bacteria | p__Proteobacteria | c__Gammaproteobacteria | o__Enterobacterales | f__Enterobacteriaceae | g__Shigella | s__Shigella flexneri	0	0.000502084	0	5.02084e-05	0	0.000502084	0	0	0.000200833	0	5.02084e-05	0	0.469697	>0.999999
k__Bacteria | p__Firmicutes | c__Clostridia | o__Clostridiales | f__Peptococcaceae | g__Desulfallas | s__Desulfallas gibsoniae	0.000150625	0	0.000150625	0	5.02084e-05	0	0	5.02084e-05	0	0.000853542	0	0	0.772727	>0.999999
k__Bacteria | p__Proteobacteria | c__Gammaproteobacteria | o__Enterobacterales | f__Erwiniaceae | g__Pantoea | s__Candidatus Pantoea carbekii	0	0.000451875	0	5.02084e-05	0	0.000552292	0	0	0.000100417	0	0.000100417	0	0.545455	>0.999999
k__Bacteria | p__Firmicutes | c__Bacilli | o__Lactobacillales | f__Carnobacteriaceae | g__Marinilactibacillus | s__Marinilactibacillus sp. 15R	0.000401667	0.000401667	0	5.02084e-05	0	5.02084e-05	5.02084e-05	0	0	0.000150625	0	0.000150625	0.588745	>0.999999
k__Bacteria | p__Firmicutes | c__Clostridia | o__Clostridiales | f__Hungateiclostridiaceae | g__Hungateiclostridium | s__Hungateiclostridium thermocellum	0.000351459	0	0	0.000150625	0.000150625	0.000351459	5.02084e-05	0.000200833	0	0	0	0	0.209957	>0.999999
k__Bacteria | p__Firmicutes | c__Clostridia | o__Clostridiales | f__Peptostreptococcaceae | g__Acetoanaerobium | s__Acetoanaerobium sticklandii	0.000200833	0	0.000351459	0	0	0.000150625	0	0.00030125	0	0.000150625	0	0.000100417	0.78355	>0.999999
k__Bacteria | p__Firmicutes | c__Negativicutes | o__Veillonellales | f__Veillonellaceae | g__Dialister | s__Dialister pneumosintes	5.02084e-05	0	0.000803334	0	0.000100417	0	5.02084e-05	0.000150625	0	0.000100417	0	0	>0.999999	>0.999999
k__Bacteria | p__Proteobacteria | c__Betaproteobacteria | o__Burkholderiales | f__Burkholderiaceae | g__Burkholderia | s__	0	0.00115479	0	0	0	5.02084e-05	0	0	0	5.02084e-05	0	0	0.727273	>0.999999
k__Bacteria | p__Proteobacteria | c__Betaproteobacteria | o__Burkholderiales | f__Oxalobacteraceae | g__Oxalobacter | s__Oxalobacter formigenes	0	0.000150625	0.000150625	0.00030125	0.000150625	0	5.02084e-05	0.000100417	0.000251042	5.02084e-05	0	5.02084e-05	0.582251	>0.999999
k__Bacteria | p__Proteobacteria | c__Gammaproteobacteria | o__Enterobacterales | f__Enterobacteriaceae | g__Klebsiella | s__	0	0.0006025	0	5.02084e-05	0	0.000401667	0	0	0	0	0.000200833	0	0.30303	>0.999999
k__Bacteria | p__Tenericutes | c__Mollicutes | o__Mycoplasmatales | f__Mycoplasmataceae | g__Mycoplasma | s__Mycoplasma fermentans	0	0	0	0	0	5.02084e-05	0	0	0	0	0.000853542	0.00030125	0.454545	>0.999999
k__Bacteria | p__Actinobacteria | c__Actinobacteria | o__Corynebacteriales | f__Corynebacteriaceae | g__Corynebacterium | s__	5.02084e-05	0.00030125	0	5.02084e-05	0	0.000100417	0	0	0.000451875	0.000251042	0	0	0.621212	>0.999999
k__Bacteria | p__Proteobacteria | c__Gammaproteobacteria | o__Enterobacterales | f__Enterobacteriaceae | g__Candidatus Hamiltonella | s__Candidatus Hamiltonella defensa	0	0.000351459	0	0	0	0.000652709	0	0	0	0	0.000200833	0	0.454545	>0.999999
k__Bacteria | p__Bacteroidetes | c__Bacteroidia | o__Bacteroidales | f__Prevotellaceae | g__Prevotella | s__Prevotella dentalis	0.000351459	0	0	0	0	0.00030125	0	0.000100417	0	0.000351459	0	5.02084e-05	0.924242	>0.999999
k__Bacteria | p__Firmicutes | c__Clostridia | o__Clostridiales | f__Peptococcaceae | g__Dehalobacter | s__Dehalobacter restrictus	0.00030125	0	5.02084e-05	0	0	0	0.000100417	0.000100417	5.02084e-05	0.000502084	0	5.02084e-05	0.166667	>0.999999
k__Bacteria | p__Proteobacteria | c__Gammaproteobacteria | o__Pseudomonadales | f__Moraxellaceae | g__Acinetobacter | s__	0	0	5.02084e-05	0.000100417	0	0.000100417	0	0	5.02084e-05	0.000652709	0.000200833	0	0.78355	>0.999999
k__Bacteria | p__Firmicutes | c__Bacilli | o__Bacillales | f__Thermoactinomycetaceae | g__Novibacillus | s__Novibacillus thermophilus	0	0	0	0	5.02084e-05	0	0.000200833	0.000853542	0	0	0	0	0.454545	>0.999999
k__Bacteria | p__Gemmatimonadetes | c__Gemmatimonadetes | o__Gemmatimonadales | f__Gemmatimonadaceae | g__Gemmatirosa | s__Gemmatirosa kalamazoonesis	0	0.000652709	0	0.000150625	0	0.000150625	0	0	0	0	0	0.000150625	0.424242	>0.999999
k__Bacteria | p__Proteobacteria | c__Alphaproteobacteria | o__Rhizobiales | f__Bradyrhizobiaceae | g__Variibacter | s__Variibacter gotjawalensis	0	0.000803334	0	0.000150625	0.000100417	0	0	5.02084e-05	0	0	0	0	0.181818	>0.999999
k__Bacteria | p__Proteobacteria | c__Gammaproteobacteria | o__Enterobacterales | f__Enterobacteriaceae | g__Enterobacter | s__Enterobacter hormaechei	0	0.000502084	0	0.000100417	5.02084e-05	0.000150625	0	0	5.02084e-05	0	0.000251042	0	0.307359	>0.999999
k__Bacteria | p__Proteobacteria | c__Gammaproteobacteria | o__Enterobacterales | f__Erwiniaceae | g__Pantoea | s__Pantoea sp. PSNIH2	0	0.000552292	0	0.000100417	0	0.00030125	0	0.000150625	0	0	0	0	0.30303	>0.999999
k__Bacteria | p__Proteobacteria | c__Gammaproteobacteria | o__Enterobacterales | f__Pectobacteriaceae | g__Dickeya | s__Dickeya dadantii	0	0.000552292	0	0	0	0.000100417	0	0	0	0	0.000451875	0	0.727273	>0.999999
k__Bacteria | p__Firmicutes | c__Bacilli | o__Lactobacillales | f__Lactobacillaceae | g__Lactobacillus | s__Lactobacillus sakei	5.02084e-05	0	0	0	0	0.000953959	0	0	0	5.02084e-05	0	0	0.727273	>0.999999
k__Bacteria | p__Firmicutes | c__Clostridia | o__Clostridiales | f__Clostridiales Family XVI. Incertae Sedis | g__Carboxydocella | s__Carboxydocella thermautotrophica	0	5.02084e-05	0	0	0.000702917	0	0	0	0	0	0.000251042	5.02084e-05	>0.999999	>0.999999
k__Bacteria | p__Proteobacteria | c__Alphaproteobacteria | o__Sphingomonadales | f__Sphingomonadaceae | g__Sphingomonas | s__	5.02084e-05	0.0006025	0.000150625	0	0.000100417	0	0	0	0	0	0.000150625	0	0.19697	>0.999999
k__Bacteria | p__Proteobacteria | c__Gammaproteobacteria | o__Enterobacterales | f__Enterobacteriaceae | g__ | s__secondary endosymbiont of Ctenarytaina eucalypti	0	0.0006025	0	5.02084e-05	0	0.000251042	0	0	0.000150625	0	0	0	0.30303	>0.999999
k__Bacteria | p__Proteobacteria | c__Gammaproteobacteria | o__Pseudomonadales | f__Pseudomonadaceae | g__Pseudomonas | s__Pseudomonas putida	0	0.0006025	0	0.000100417	0	0.000200833	0	0	0	0	0.000150625	0	0.30303	>0.999999
k__Bacteria | p__Bacteroidetes | c__Cytophagia | o__Cytophagales | f__Cyclobacteriaceae | g__Algoriphagus | s__Algoriphagus sanaruensis	0.00030125	0	0	0	0.000200833	0.000251042	0	0.000200833	5.02084e-05	0	0	0	0.393939	>0.999999
k__Bacteria | p__Firmicutes | c__Bacilli | o__Bacillales | f__Paenibacillaceae | g__Paenibacillus | s__Paenibacillus larvae	0.000251042	0.000200833	0	5.02084e-05	0	0	5.02084e-05	0.000200833	0.000100417	0	5.02084e-05	0.000100417	0.735931	>0.999999
k__Bacteria | p__Firmicutes | c__Bacilli | o__Bacillales | f__Staphylococcaceae | g__Staphylococcus | s__Staphylococcus argenteus	0.000150625	0	5.02084e-05	0	0.000100417	0.000100417	5.02084e-05	0.000100417	0.000150625	0.000100417	0	0.000200833	0.517316	>0.999999
k__Bacteria | p__Firmicutes | c__Clostridia | o__Clostridiales | f__Clostridiaceae | g__Clostridium | s__Clostridium sp. BNL1100	0	0	0.000100417	0.000100417	5.02084e-05	0	0.000100417	0	0	5.02084e-05	0.0006025	0	>0.999999	>0.999999
k__Bacteria | p__Firmicutes | c__Clostridia | o__Clostridiales | f__Lachnospiraceae | g__Lacrimispora | s__Lacrimispora saccharolytica	0.000100417	0	5.02084e-05	0	0	0.000401667	0.000251042	0.000150625	0	5.02084e-05	0	0	>0.999999	>0.999999
k__Bacteria | p__Firmicutes | c__Clostridia | o__Thermoanaerobacterales | f__Thermodesulfobiaceae | g__Thermodesulfobium | s__	5.02084e-05	0	0	0	0.000150625	0	0	5.02084e-05	0.000251042	0	0.000502084	0	0.469697	>0.999999
k__Bacteria | p__Proteobacteria | c__Alphaproteobacteria | o__Rhizobiales | f__Hyphomicrobiaceae | g__ | s__	0	0.000853542	0	0	0	0	0	0	0	5.02084e-05	0	0.000100417	>0.999999	>0.999999
k__Bacteria | p__Proteobacteria | c__Alphaproteobacteria | o__Rhizobiales | f__Xanthobacteraceae | g__Pseudolabrys | s__Pseudolabrys taiwanensis	5.02084e-05	0.000702917	0	0	0	5.02084e-05	0	0.000150625	0	0	5.02084e-05	0	0.69697	>0.999999
k__Bacteria | p__Proteobacteria | c__Alphaproteobacteria | o__Rhodospirillales | f__Rhodospirillaceae | g__Magnetospirillum | s__	0	0.000903751	0	0	0	5.02084e-05	0	5.02084e-05	0	0	0	0	0.727273	>0.999999
k__Bacteria | p__Candidatus Saccharibacteria | c__ | o__ | f__ | g__ | s__	0	0	0	0	0	0	0	0.000150625	0	0	0.000803334	0	0.454545	>0.999999
k__Bacteria | p__Chloroflexi | c__Thermomicrobia | o__Sphaerobacterales | f__Sphaerobacteraceae | g__Sphaerobacter | s__Sphaerobacter thermophilus	0.000100417	0.00030125	0	0	0	0.000150625	0	5.02084e-05	5.02084e-05	0	0.00030125	0	0.82684	>0.999999
k__Bacteria | p__Firmicutes | c__Bacilli | o__Lactobacillales | f__Leuconostocaceae | g__Leuconostoc | s__	0.000150625	0	0.000150625	0	0	0	0	0.000100417	0	0.000401667	0	0.000150625	0.772727	>0.999999
k__Bacteria | p__Firmicutes | c__Clostridia | o__Clostridiales | f__Clostridiaceae | g__Clostridium | s__Clostridium perfringens	5.02084e-05	0	0.000150625	0.000251042	0	0	0	0	0.000150625	5.02084e-05	0.000150625	0.000150625	0.78355	>0.999999
k__Bacteria | p__Proteobacteria | c__Alphaproteobacteria | o__Rhizobiales | f__Bartonellaceae | g__Bartonella | s__Bartonella sp. Raccoon60	0	0.000200833	5.02084e-05	0	5.02084e-05	0	5.02084e-05	5.02084e-05	0	0.000150625	0.00030125	0.000100417	0.25974	>0.999999
k__Bacteria | p__Proteobacteria | c__Gammaproteobacteria | o__Enterobacterales | f__Enterobacteriaceae | g__Enterobacter | s__Enterobacter bugandensis	0	0.0006025	0	0	0	0	0	0	0	0	0.000351459	0	>0.999999	>0.999999
k__Bacteria | p__Firmicutes | c__Bacilli | o__Bacillales | f__Staphylococcaceae | g__Staphylococcus | s__Staphylococcus saprophyticus	0	0	0	0	5.02084e-05	0	0	0	0	0	0.000702917	0.000150625	0.454545	>0.999999
k__Bacteria | p__Firmicutes | c__Bacilli | o__Lactobacillales | f__Lactobacillaceae | g__Lactobacillus | s__Lactobacillus murinus	0	0	0	0	0	0.000150625	0.000100417	0	0.00030125	0.000100417	0.000100417	0.000150625	0.0671	>0.999999
k__Bacteria | p__Firmicutes | c__Clostridia | o__Clostridiales | f__Symbiobacteriaceae | g__Symbiobacterium | s__	0.000200833	0	0	5.02084e-05	0.000100417	0.000200833	0	0	5.02084e-05	0	0	0.00030125	0.437229	>0.999999
k__Bacteria | p__Firmicutes | c__Clostridia | o__Thermoanaerobacterales | f__Thermoanaerobacterales Family IV. Incertae Sedis | g__Mahella | s__Mahella australiensis	0.000150625	0.000100417	0	0	5.02084e-05	0	0	0.000150625	5.02084e-05	5.02084e-05	0	0.000351459	0.65368	>0.999999
k__Bacteria | p__Proteobacteria | c__Gammaproteobacteria | o__Pseudomonadales | f__Moraxellaceae | g__ | s__	0	0.00030125	5.02084e-05	0	0	0	0	0.000100417	0	5.02084e-05	0.000351459	5.02084e-05	0.372294	>0.999999
k__Bacteria | p__Proteobacteria | c__Gammaproteobacteria | o__Pseudomonadales | f__Pseudomonadaceae | g__Pseudomonas | s__Pseudomonas aeruginosa	0.000100417	0.000401667	0	0.000100417	0	0.000150625	0	0	5.02084e-05	5.02084e-05	5.02084e-05	0	0.166667	>0.999999
k__Bacteria | p__Proteobacteria | c__Gammaproteobacteria | o__Pseudomonadales | f__Pseudomonadaceae | g__Pseudomonas | s__Pseudomonas sp. HLS-6	0	0.000100417	0	0	0	0.000803334	0	0	0	0	0	0	0.454545	>0.999999
k__Bacteria | p__Firmicutes | c__Bacilli | o__Lactobacillales | f__Enterococcaceae | g__Enterococcus | s__Enterococcus faecalis	0	0	0	0	0	0.000502084	0	0	0.000200833	0	0	0.000200833	>0.999999	>0.999999
k__Bacteria | p__Nitrospirae | c__Nitrospira | o__Nitrospirales | f__Nitrospiraceae | g__Nitrospira | s__Nitrospira japonica	0	0.000502084	0	0	0.000200833	0	0	0	0	0	0.000200833	0	0.727273	>0.999999
k__Bacteria | p__Acidobacteria | c__Acidobacteriia | o__Acidobacteriales | f__Acidobacteriaceae | g__Granulicella | s__Granulicella mallensis	0	0.000753125	0	5.02084e-05	0	0	0	0	0	5.02084e-05	0	0	0.727273	>0.999999
k__Bacteria | p__Firmicutes | c__Bacilli | o__Lactobacillales | f__Enterococcaceae | g__Tetragenococcus | s__Tetragenococcus halophilus	0	0	0	0	0	0	0	0	0.000150625	0	0.000100417	0.0006025	0.181818	>0.999999
k__Bacteria | p__Proteobacteria | c__Betaproteobacteria | o__Burkholderiales | f__ | g__Methylibium | s__Methylibium petroleiphilum	5.02084e-05	0.000753125	0	0	5.02084e-05	0	0	0	0	0	0	0	0.181818	>0.999999
k__Bacteria | p__Actinobacteria | c__Actinobacteria | o__Pseudonocardiales | f__Pseudonocardiaceae | g__Kibdelosporangium | s__Kibdelosporangium phytohabitans	5.02084e-05	0	5.02084e-05	0	0	5.02084e-05	0	0	0	0	0.000502084	0.000200833	>0.999999	>0.999999
k__Bacteria | p__Actinobacteria | c__Coriobacteriia | o__Eggerthellales | f__Eggerthellaceae | g__Cryptobacterium | s__	5.02084e-05	5.02084e-05	0	5.02084e-05	0	0	0	0	0.000100417	0.000401667	0	0.000200833	0.512987	>0.999999
k__Bacteria | p__Proteobacteria | c__Gammaproteobacteria | o__Enterobacterales | f__Enterobacteriaceae | g__ | s__Plautia stali symbiont	0	0.000552292	0	5.02084e-05	0	0.000100417	0	0	0.000100417	0	0	0	0.424242	>0.999999
k__Bacteria | p__Tenericutes | c__Mollicutes | o__Acholeplasmatales | f__Acholeplasmataceae | g__ | s__	0	0	0	0	0	0	0.000100417	0.000652709	0	5.02084e-05	0	0	0.181818	>0.999999
k__Bacteria | p__Firmicutes | c__Bacilli | o__Bacillales | f__Paenibacillaceae | g__Paenibacillus | s__Paenibacillus swuensis	0	0	0	0	0	0	0	0.000803334	0	0	0	0	>0.999999	>0.999999
k__Bacteria | p__Firmicutes | c__Clostridia | o__Clostridiales | f__Lachnospiraceae | g__Lacrimispora | s__Lacrimispora sphenoides	5.02084e-05	0	5.02084e-05	0	0.000251042	0.000401667	5.02084e-05	0	0	0	0	0	0.151515	>0.999999
k__Bacteria | p__Proteobacteria | c__Betaproteobacteria | o__Burkholderiales | f__Oxalobacteraceae | g__ | s__	0	0.000502084	0	0.000150625	0.000100417	0	0	0	0	5.02084e-05	0	0	0.181818	>0.999999
k__Bacteria | p__Acidobacteria | c__Acidobacteriia | o__Acidobacteriales | f__Acidobacteriaceae | g__ | s__	0	0.000552292	0	0	0	0.000150625	0	5.02084e-05	0	0	0	0	0.454545	>0.999999
k__Bacteria | p__Firmicutes | c__Bacilli | o__Bacillales | f__Bacillaceae | g__Geobacillus | s__Geobacillus lituanicus	0	0	0	0	0.000150625	5.02084e-05	0.000552292	0	0	0	0	0	>0.999999	>0.999999
k__Bacteria | p__Proteobacteria | c__Alphaproteobacteria | o__Rhizobiales | f__Hyphomicrobiaceae | g__Pelagibacterium | s__	0	0.000552292	0	0	0	5.02084e-05	0	0.000150625	0	0	0	0	0.727273	>0.999999
k__Bacteria | p__Proteobacteria | c__Alphaproteobacteria | o__Rhizobiales | f__Methylobacteriaceae | g__Microvirga | s__	0	0.000652709	0	0	0	0	0.000100417	0	0	0	0	0	>0.999999	>0.999999
k__Bacteria | p__Proteobacteria | c__Deltaproteobacteria | o__Myxococcales | f__Polyangiaceae | g__Pajaroellobacter | s__Pajaroellobacter abortibovis	0.000100417	0.000451875	0.000100417	0	0	0.000100417	0	0	0	0	0	0	0.060606	>0.999999
k__Bacteria | p__Proteobacteria | c__Gammaproteobacteria | o__Enterobacterales | f__Enterobacteriaceae | g__Candidatus Gullanella | s__Candidatus Gullanella endobia	0	0.00030125	0	0.000150625	0	0.00030125	0	0	0	0	0	0	0.181818	>0.999999
k__Bacteria | p__Proteobacteria | c__Gammaproteobacteria | o__Enterobacterales | f__Pectobacteriaceae | g__Sodalis | s__	0	0.0006025	0	0	0	0.000150625	0	0	0	0	0	0	0.454545	>0.999999
k__Bacteria | p__Bacteroidetes | c__Bacteroidia | o__Bacteroidales | f__Prevotellaceae | g__Prevotella | s__Prevotella sp. oral taxon 299	0.000702917	0	5.02084e-05	0	0	0	0	0	0	0	0	0	0.454545	>0.999999
k__Bacteria | p__Firmicutes | c__Bacilli | o__Bacillales | f__Bacillaceae | g__Bacillus | s__Bacillus sp. Lzh-5	0.000150625	0	0	0.000150625	0	0.000100417	0	0	0	0.000200833	0.000100417	5.02084e-05	0.95671	>0.999999
k__Bacteria | p__Proteobacteria | c__Deltaproteobacteria | o__Myxococcales | f__Kofleriaceae | g__Haliangium | s__Haliangium ochraceum	0	0.000401667	0	0	0	5.02084e-05	0	0	0	5.02084e-05	0.000251042	0	>0.999999	>0.999999
k__Bacteria | p__Proteobacteria | c__Gammaproteobacteria | o__Enterobacterales | f__Erwiniaceae | g__ | s__	0	0.000351459	0	0	0	0	0	0	5.02084e-05	0	0.000351459	0	>0.999999	>0.999999
k__Bacteria | p__Proteobacteria | c__Betaproteobacteria | o__Burkholderiales | f__Comamonadaceae | g__ | s__	0.000100417	0.000552292	0	0	0	5.02084e-05	0	0	0	0	0	0	0.181818	>0.999999
k__Bacteria | p__Proteobacteria | c__Gammaproteobacteria | o__Legionellales | f__Legionellaceae | g__Legionella | s__Legionella waltersii	0	0.000552292	0	5.02084e-05	0	0.000100417	0	0	0	0	0	0	0.181818	>0.999999
k__Bacteria | p__Proteobacteria | c__Gammaproteobacteria | o__Oceanospirillales | f__Kangiellaceae | g__Kangiella | s__	0	0	0.000702917	0	0	0	0	0	0	0	0	0	>0.999999	>0.999999
k__Bacteria | p__Bacteroidetes | c__Cytophagia | o__Cytophagales | f__Cyclobacteriaceae | g__Algoriphagus | s__	0.000100417	5.02084e-05	5.02084e-05	0	0.000251042	5.02084e-05	5.02084e-05	0	0.000150625	0	0	0	0.166667	>0.999999
k__Bacteria | p__Cyanobacteria | c__ | o__ | f__ | g__ | s__	0	0.000150625	0	0	0.000251042	0	0	0	0	0.000150625	5.02084e-05	0.000100417	>0.999999	>0.999999
k__Bacteria | p__Firmicutes | c__Bacilli | o__Bacillales | f__Bacillaceae | g__ | s__	5.02084e-05	5.02084e-05	0	5.02084e-05	0.000100417	0.000100417	0	0.000100417	0	0.000150625	0.000100417	0	>0.999999	>0.999999
k__Bacteria | p__Firmicutes | c__Bacilli | o__Lactobacillales | f__Lactobacillaceae | g__Lactobacillus | s__Lactobacillus salivarius	0	0.000100417	5.02084e-05	0.000100417	0.000100417	0	0	0	0.000200833	0	0.000100417	5.02084e-05	0.78355	>0.999999
k__Bacteria | p__Firmicutes | c__Bacilli | o__Lactobacillales | f__Streptococcaceae | g__Streptococcus | s__Streptococcus sanguinis	0	0	0	0	0.000100417	0	0	5.02084e-05	5.02084e-05	0.000351459	5.02084e-05	0.000100417	0.0671	>0.999999
k__Bacteria | p__Firmicutes | c__Clostridia | o__Clostridiales | f__Lachnospiraceae | g__Lachnoclostridium | s__Lachnoclostridium phytofermentans	0	0.000100417	0.000200833	0	0.000100417	0.000200833	0.000100417	0	0	0	0	0	0.151515	>0.999999
k__Bacteria | p__Tenericutes | c__Mollicutes | o__Mycoplasmatales | f__Mycoplasmataceae | g__Mycoplasma | s__Mycoplasma gallisepticum	0	0	0.000100417	0	0.000150625	0	0	0	0.000251042	5.02084e-05	0	0.000150625	0.621212	>0.999999
k__Bacteria | p__Firmicutes | c__Bacilli | o__Bacillales | f__Bacillaceae | g__Geobacillus | s__Geobacillus thermodenitrificans	0.00030125	0	5.02084e-05	0	0	0	0.000150625	0.000150625	0	0	0	0	>0.999999	>0.999999
k__Bacteria | p__Firmicutes | c__Clostridia | o__Clostridiales | f__Peptococcaceae | g__Desulfosporosinus | s__Desulfosporosinus orientis	0	0	5.02084e-05	0	0	0	0	0	0	0.0006025	0	0	>0.999999	>0.999999
k__Bacteria | p__Proteobacteria | c__Betaproteobacteria | o__Burkholderiales | f__Oxalobacteraceae | g__Herbaspirillum | s__	0	0.000451875	0	0	0	0	0	0	0	0	0.000200833	0	>0.999999	>0.999999
k__Bacteria | p__Bacteroidetes | c__Bacteroidia | o__Bacteroidales | f__Bacteroidaceae | g__Bacteroides | s__Bacteroides thetaiotaomicron	5.02084e-05	0	5.02084e-05	0	0	0.000200833	5.02084e-05	0.000251042	0	0	0	5.02084e-05	>0.999999	>0.999999
k__Bacteria | p__Firmicutes | c__Bacilli | o__Bacillales | f__Alicyclobacillaceae | g__Tumebacillus | s__	0	0	0	5.02084e-05	0.000100417	0	0.000351459	0.000100417	0	5.02084e-05	0	0	0.621212	>0.999999
k__Bacteria | p__Firmicutes | c__Bacilli | o__Bacillales | f__Paenibacillaceae | g__Paenibacillus | s__Paenibacillus sp. Y412MC10	5.02084e-05	0	0	0	0.000100417	0	0	0.000401667	0.000100417	0	0	0	0.848485	>0.999999
k__Bacteria | p__Gemmatimonadetes | c__Gemmatimonadetes | o__Gemmatimonadales | f__Gemmatimonadaceae | g__Gemmatimonas | s__Gemmatimonas aurantiaca	0	0.000351459	0	0	0	0.000200833	0	5.02084e-05	5.02084e-05	0	0	0	0.69697	>0.999999
k__Bacteria | p__Proteobacteria | c__Betaproteobacteria | o__Burkholderiales | f__Burkholderiaceae | g__Paraburkholderia | s__	0.000100417	0.000401667	5.02084e-05	0	0	0	0	0.000100417	0	0	0	0	0.424242	>0.999999
k__Bacteria | p__Deinococcus-Thermus | c__Deinococci | o__Thermales | f__Thermaceae | g__Meiothermus | s__Meiothermus silvanus	0	0	0	0.0006025	0	0	0	0	0	0	0	0	>0.999999	>0.999999
k__Bacteria | p__Proteobacteria | c__Betaproteobacteria | o__Burkholderiales | f__Oxalobacteraceae | g__Massilia | s__Massilia violaceinigra	0	0.0006025	0	0	0	0	0	0	0	0	0	0	>0.999999	>0.999999
k__Bacteria | p__Actinobacteria | c__Coriobacteriia | o__Eggerthellales | f__Eggerthellaceae | g__Eggerthella | s__Eggerthella sp. YY7918	0	0	0.000150625	5.02084e-05	0.000200833	0.000100417	5.02084e-05	5.02084e-05	0	0	0	0	0.177489	>0.999999
k__Bacteria | p__Bacteroidetes | c__Flavobacteriia | o__Flavobacteriales | f__Flavobacteriaceae | g__Flavobacterium | s__	0	0	5.02084e-05	0	0.000150625	5.02084e-05	0	5.02084e-05	0	0.000100417	0.000150625	5.02084e-05	0.718615	>0.999999
k__Bacteria | p__Firmicutes | c__Bacilli | o__Bacillales | f__Bacillaceae | g__Anoxybacillus | s__Anoxybacillus gonensis	0	0	0.000251042	0	0	0	0	5.02084e-05	0.000100417	0	0	0.000200833	0.545455	>0.999999
k__Bacteria | p__Firmicutes | c__Bacilli | o__Bacillales | f__Listeriaceae | g__Listeria | s__Listeria monocytogenes	0.000200833	5.02084e-05	5.02084e-05	0	0.000251042	0	0	5.02084e-05	0	0	0	0	0.151515	>0.999999
k__Bacteria | p__Firmicutes | c__Clostridia | o__Clostridiales | f__Peptococcaceae | g__Candidatus Desulforudis | s__Candidatus Desulforudis audaxviator	0	0	0.000150625	0	5.02084e-05	0	0.000100417	0	0.000200833	0.000100417	0	0	0.545455	>0.999999
k__Bacteria | p__Firmicutes | c__Clostridia | o__Thermoanaerobacterales | f__Thermoanaerobacteraceae | g__Tepidanaerobacter | s__Tepidanaerobacter acetatoxydans	0.000100417	0.000100417	0	0	5.02084e-05	0	0	5.02084e-05	0	5.02084e-05	0.000150625	0.000100417	0.718615	>0.999999
k__Bacteria | p__Firmicutes | c__Tissierellia | o__ | f__ | g__ | s__	0.000100417	0	0	5.02084e-05	0	0	5.02084e-05	0	0.00030125	0	0	0.000100417	0.621212	>0.999999
k__Bacteria | p__Proteobacteria | c__Alphaproteobacteria | o__Caulobacterales | f__Caulobacteraceae | g__ | s__	0	0.000451875	0	0	5.02084e-05	0	0	0	0	0.000100417	0	0	0.727273	>0.999999
k__Bacteria | p__Proteobacteria | c__Alphaproteobacteria | o__Caulobacterales | f__Caulobacteraceae | g__Phenylobacterium | s__	0	0.000502084	0	0	0	0	0	0	0	0.000100417	0	0	>0.999999	>0.999999
k__Bacteria | p__Proteobacteria | c__Alphaproteobacteria | o__Rhodospirillales | f__Rhodospirillaceae | g__Rhodospirillum | s__Rhodospirillum rubrum	0	0.00030125	5.02084e-05	0	5.02084e-05	5.02084e-05	0	0	0.000150625	0	0	0	0.19697	>0.999999
k__Bacteria | p__Proteobacteria | c__Gammaproteobacteria | o__Pseudomonadales | f__Pseudomonadaceae | g__Pseudomonas | s__Pseudomonas sp. SWI6	0	0.000200833	0	0	5.02084e-05	0.000251042	0	0	0.000100417	0	0	0	0.30303	>0.999999
k__Bacteria | p__Tenericutes | c__Mollicutes | o__Acholeplasmatales | f__Acholeplasmataceae | g__Acholeplasma | s__	0	0	0	0	0	5.02084e-05	0	0.000451875	0	0	0.000100417	0	0.454545	>0.999999
k__Bacteria | p__Tenericutes | c__Mollicutes | o__Mycoplasmatales | f__Mycoplasmataceae | g__Mycoplasma | s__Mycoplasma capricolum	0	0	0.000100417	5.02084e-05	0.000100417	0	0	0	0	5.02084e-05	0.000150625	0.000150625	0.82684	>0.999999
k__Bacteria | p__Acidobacteria | c__ | o__ | f__ | g__ | s__	0	0.000401667	0	0	0	5.02084e-05	5.02084e-05	5.02084e-05	0	0	0	0	>0.999999	>0.999999
k__Bacteria | p__Bacteroidetes | c__Flavobacteriia | o__Flavobacteriales | f__ | g__Candidatus Sulcia | s__Candidatus Sulcia muelleri	0	0	0	0	5.02084e-05	0.000100417	0	0.000200833	0	0.000100417	0	0.000100417	0.469697	>0.999999
k__Bacteria | p__Bacteroidetes | c__Flavobacteriia | o__Flavobacteriales | f__Flavobacteriaceae | g__Olleya | s__Olleya sp. Bg11-27	0.000100417	0	0.000200833	0	0.000150625	5.02084e-05	5.02084e-05	0	0	0	0	0	0.106061	>0.999999
k__Bacteria | p__Firmicutes | c__Bacilli | o__Bacillales | f__Bacillaceae | g__Bacillus | s__Bacillus mycoides	0.000251042	0	5.02084e-05	0	0	5.02084e-05	0.000150625	5.02084e-05	0	0	0	0	0.69697	>0.999999
k__Bacteria | p__Firmicutes | c__Bacilli | o__Bacillales | f__Staphylococcaceae | g__Staphylococcus | s__Staphylococcus sp. AntiMn-1	0	0	0	0	0	5.02084e-05	0.000100417	0.000200833	5.02084e-05	0.000150625	0	0	0.106061	>0.999999
k__Bacteria | p__Firmicutes | c__Clostridia | o__Clostridiales | f__Clostridiaceae | g__Clostridium | s__Clostridium kluyveri	0.000200833	0	5.02084e-05	0.000100417	5.02084e-05	0	0	0.000150625	0	0	0	0	0.19697	>0.999999
k__Bacteria | p__Firmicutes | c__Clostridia | o__Clostridiales | f__Eubacteriaceae | g__Acetobacterium | s__	0	0	0.000150625	0	0	0	0	0.000251042	5.02084e-05	0	0.000100417	0	0.424242	>0.999999
k__Bacteria | p__Proteobacteria | c__Alphaproteobacteria | o__Rhizobiales | f__Beijerinckiaceae | g__Methylocella | s__Methylocella silvestris	0	0.000351459	5.02084e-05	0	0	0.000100417	5.02084e-05	0	0	0	0	0	0.30303	>0.999999
k__Bacteria | p__Proteobacteria | c__Alphaproteobacteria | o__Rhizobiales | f__Phyllobacteriaceae | g__Mesorhizobium | s__Mesorhizobium ciceri	0	0.00030125	0	0.000100417	0	0.000150625	0	0	0	0	0	0	0.181818	>0.999999
k__Bacteria | p__Proteobacteria | c__Alphaproteobacteria | o__Rhizobiales | f__Rhizobiaceae | g__ | s__	0	0.000200833	0	0.000351459	0	0	0	0	0	0	0	0	0.454545	>0.999999
k__Bacteria | p__Proteobacteria | c__Alphaproteobacteria | o__Rhodospirillales | f__Acetobacteraceae | g__Acidibrevibacterium | s__	0	0.000401667	0	5.02084e-05	0	0	0	0.000100417	0	0	0	0	0.727273	>0.999999
k__Bacteria | p__Proteobacteria | c__Alphaproteobacteria | o__Rhodospirillales | f__Rhodospirillaceae | g__Azospirillum | s__	0	0.000200833	0	0	0	5.02084e-05	0	0	0.000200833	0	0.000100417	0	>0.999999	>0.999999
k__Bacteria | p__Proteobacteria | c__Deltaproteobacteria | o__Desulfuromonadales | f__Geobacteraceae | g__Geobacter | s__	0.000100417	0.000401667	5.02084e-05	0	0	0	0	0	0	0	0	0	0.181818	>0.999999
k__Bacteria | p__Proteobacteria | c__Gammaproteobacteria | o__Enterobacterales | f__Hafniaceae | g__Obesumbacterium | s__	5.02084e-05	0.00030125	0	0	0	0.000100417	0	0.000100417	0	0	0	0	0.424242	>0.999999
k__Bacteria | p__Proteobacteria | c__Gammaproteobacteria | o__Pseudomonadales | f__Pseudomonadaceae | g__Pseudomonas | s__Pseudomonas chlororaphis	0	0.000502084	0	0	0	0	5.02084e-05	0	0	0	0	0	>0.999999	>0.999999
k__Bacteria | p__Proteobacteria | c__Gammaproteobacteria | o__Xanthomonadales | f__Rhodanobacteraceae | g__ | s__	0	0.000451875	0	0	0	0.000100417	0	0	0	0	0	0	0.454545	>0.999999
k__Bacteria | p__Proteobacteria | c__Gammaproteobacteria | o__Xanthomonadales | f__Xanthomonadaceae | g__Stenotrophomonas | s__Stenotrophomonas maltophilia	0	0	0	0	0	0	0	0	0	0	0.000502084	5.02084e-05	0.454545	>0.999999
k__Bacteria | p__Actinobacteria | c__Actinobacteria | o__Bifidobacteriales | f__Bifidobacteriaceae | g__Bifidobacterium | s__	0	0	0	0.000200833	0	0	0.000251042	0	0	0	5.02084e-05	0	0.727273	>0.999999
k__Bacteria | p__Bacteroidetes | c__Bacteroidia | o__Marinilabiliales | f__Salinivirgaceae | g__Salinivirga | s__Salinivirga cyanobacteriivorans	0	0	0	0	0.000351459	5.02084e-05	0.000100417	0	0	0	0	0	0.727273	>0.999999
k__Bacteria | p__Bacteroidetes | c__Chitinophagia | o__Chitinophagales | f__Chitinophagaceae | g__Flavisolibacter | s__Flavisolibacter tropicus	5.02084e-05	0.00030125	0	0	0	0	0	0	0.000150625	0	0	0	0.727273	>0.999999
k__Bacteria | p__Bacteroidetes | c__Chitinophagia | o__Chitinophagales | f__Chitinophagaceae | g__Paraflavitalea | s__Paraflavitalea soli	0	0.000351459	0	0	0	0.000150625	0	0	0	0	0	0	0.454545	>0.999999
k__Bacteria | p__Bacteroidetes | c__Flavobacteriia | o__Flavobacteriales | f__Flavobacteriaceae | g__Sediminicola | s__Sediminicola sp. YIK13	5.02084e-05	0	0.000100417	0	0	5.02084e-05	0	0	0	0	0	0.00030125	0.545455	>0.999999
k__Bacteria | p__Chlamydiae | c__Chlamydiia | o__Parachlamydiales | f__Simkaniaceae | g__Simkania | s__Simkania negevensis	0	0	0.000100417	0.000200833	0	0	0	0	0	0.000100417	0	0.000100417	>0.999999	>0.999999
k__Bacteria | p__Firmicutes | c__Bacilli | o__Lactobacillales | f__Enterococcaceae | g__Enterococcus | s__Enterococcus faecium	5.02084e-05	0	0	5.02084e-05	5.02084e-05	0	0	0	0.000251042	5.02084e-05	5.02084e-05	0	>0.999999	>0.999999
k__Bacteria | p__Firmicutes | c__Clostridia | o__Clostridiales | f__Peptococcaceae | g__Desulfosporosinus | s__Desulfosporosinus acidiphilus	0.000100417	0	0.000200833	0	0	0	0.000200833	0	0	0	0	0	>0.999999	>0.999999
k__Bacteria | p__Firmicutes | c__Tissierellia | o__Tissierellales | f__Peptoniphilaceae | g__Parvimonas | s__Parvimonas micra	0	0	0	0	0	0	0	0	0.000401667	5.02084e-05	0	5.02084e-05	0.181818	>0.999999
k__Bacteria | p__Proteobacteria | c__Alphaproteobacteria | o__Holosporales | f__Candidatus Paracaedibacteraceae | g__Candidatus Paracaedibacter | s__Candidatus Paracaedibacter acanthamoebae	0	0	0	0	5.02084e-05	5.02084e-05	0	0	0	0	0.000401667	0	>0.999999	>0.999999
k__Bacteria | p__Proteobacteria | c__Alphaproteobacteria | o__Rhizobiales | f__Hyphomicrobiaceae | g__Devosia | s__Devosia sp. A16	0	0.000401667	0	0.000100417	0	0	0	0	0	0	0	0	0.454545	>0.999999
k__Bacteria | p__Proteobacteria | c__Alphaproteobacteria | o__Rhizobiales | f__Methylobacteriaceae | g__Microvirga | s__Microvirga ossetica	0	0.000401667	0	5.02084e-05	0	0	0	5.02084e-05	0	0	0	0	0.727273	>0.999999
k__Bacteria | p__Proteobacteria | c__Alphaproteobacteria | o__Rhodospirillales | f__Rhodospirillaceae | g__ | s__	0	0.000451875	0	0	0	0	0	0	5.02084e-05	0	0	0	>0.999999	>0.999999
k__Bacteria | p__Proteobacteria | c__Gammaproteobacteria | o__Enterobacterales | f__Enterobacteriaceae | g__Enterobacter | s__Enterobacter ludwigii	0	0.000251042	0	0.000100417	0	0.000150625	0	0	0	0	0	0	0.181818	>0.999999
k__Bacteria | p__Proteobacteria | c__Gammaproteobacteria | o__Enterobacterales | f__Erwiniaceae | g__Tatumella | s__Tatumella ptyseos	0	0.000351459	0	0	0	5.02084e-05	0	0	0.000100417	0	0	0	0.727273	>0.999999
k__Bacteria | p__Proteobacteria | c__Gammaproteobacteria | o__Enterobacterales | f__Morganellaceae | g__Providencia | s__Providencia alcalifaciens	0	0.000200833	0	5.02084e-05	0	0.000150625	0	0	0	0	0	0.000100417	0.30303	>0.999999
k__Bacteria | p__Proteobacteria | c__Gammaproteobacteria | o__Enterobacterales | f__Pectobacteriaceae | g__Pectobacterium | s__	0	0.000351459	0	5.02084e-05	0	0.000100417	0	0	0	0	0	0	0.181818	>0.999999
k__Bacteria | p__Proteobacteria | c__Gammaproteobacteria | o__Pseudomonadales | f__ | g__ | s__	5.02084e-05	0.000100417	0	0	0.000100417	0	0	0	5.02084e-05	0.000150625	0	5.02084e-05	>0.999999	>0.999999
k__Bacteria | p__Proteobacteria | c__Gammaproteobacteria | o__Pseudomonadales | f__Pseudomonadaceae | g__Pseudomonas | s__Pseudomonas fluorescens	0	0.000200833	0	0	0	0.00030125	0	0	0	0	0	0	0.454545	>0.999999
k__Bacteria | p__Proteobacteria | c__Betaproteobacteria | o__Burkholderiales | f__Burkholderiaceae | g__Paraburkholderia | s__Paraburkholderia xenovorans	0	0.000502084	0	0	0	0	0	0	0	0	0	0	>0.999999	>0.999999
k__Bacteria | p__Acidobacteria | c__Acidobacteriia | o__Acidobacteriales | f__Acidobacteriaceae | g__Terriglobus | s__Terriglobus roseus	0	0.000451875	0	0	0	0	0	0	0	0	0	0	>0.999999	>0.999999
k__Bacteria | p__Actinobacteria | c__Actinobacteria | o__Streptomycetales | f__Streptomycetaceae | g__Streptomyces | s__Streptomyces lunaelactis	5.02084e-05	0	5.02084e-05	0	0	0	0	0	0.00030125	5.02084e-05	0	0	>0.999999	>0.999999
k__Bacteria | p__Bacteroidetes | c__Flavobacteriia | o__Flavobacteriales | f__Flavobacteriaceae | g__Cellulophaga | s__	0.000150625	0	0	0	0	0.00030125	0	0	0	0	0	0	0.454545	>0.999999
k__Bacteria | p__Bacteroidetes | c__Flavobacteriia | o__Flavobacteriales | f__Flavobacteriaceae | g__Flagellimonas | s__Flagellimonas maritima	0	0	0	0	0	0	0	0	0	0.000100417	0	0.000351459	0.454545	>0.999999
k__Bacteria | p__Firmicutes | c__Bacilli | o__Bacillales | f__Paenibacillaceae | g__Paenibacillus | s__Paenibacillus physcomitrellae	0.000251042	0	0	0	0	0	0	0.000150625	0	5.02084e-05	0	0	>0.999999	>0.999999
k__Bacteria | p__Firmicutes | c__Bacilli | o__Bacillales | f__Staphylococcaceae | g__Staphylococcus | s__	5.02084e-05	0	0	0	0	5.02084e-05	0	0	0	0	0.000351459	0	>0.999999	>0.999999
k__Bacteria | p__Firmicutes | c__Bacilli | o__Lactobacillales | f__Streptococcaceae | g__Streptococcus | s__Streptococcus pyogenes	0	0	0	0	0	0.000100417	5.02084e-05	0	0.000150625	5.02084e-05	0	0.000100417	0.19697	>0.999999
k__Bacteria | p__Firmicutes | c__Clostridia | o__Clostridiales | f__Clostridiales Family XVII. Incertae Sedis | g__Thermaerobacter | s__Thermaerobacter marianensis	0.000100417	0	0	0	0	0	0	0	0.000150625	0	0.000200833	0	0.454545	>0.999999
k__Bacteria | p__Firmicutes | c__Clostridia | o__Clostridiales | f__Peptococcaceae | g__Desulfotomaculum | s__Desulfotomaculum nigrificans	0	5.02084e-05	5.02084e-05	5.02084e-05	0	0	0	0.00030125	0	0	0	0	0.545455	>0.999999
k__Bacteria | p__Firmicutes | c__Clostridia | o__Clostridiales | f__Peptococcaceae | g__Desulfotomaculum | s__Desulfotomaculum reducens	0	0	0.000100417	0	0	0.000150625	0	5.02084e-05	0.000150625	0	0	0	>0.999999	>0.999999
k__Bacteria | p__Firmicutes | c__Clostridia | o__Thermoanaerobacterales | f__Thermoanaerobacterales Family III. Incertae Sedis | g__Thermoanaerobacterium | s__	0	0	0	0	0	5.02084e-05	0	0	0.00030125	5.02084e-05	0	5.02084e-05	0.424242	>0.999999
k__Bacteria | p__Firmicutes | c__Negativicutes | o__Selenomonadales | f__Selenomonadaceae | g__Selenomonas | s__Selenomonas sputigena	0.000351459	0	0	0	0	5.02084e-05	0	0	0	0	0	5.02084e-05	0.727273	>0.999999
k__Bacteria | p__Proteobacteria | c__Alphaproteobacteria | o__Caulobacterales | f__Caulobacteraceae | g__Asticcacaulis | s__Asticcacaulis excentricus	0.00030125	0.000100417	0	0	0	0	0	0	5.02084e-05	0	0	0	0.454545	>0.999999
k__Bacteria | p__Proteobacteria | c__Alphaproteobacteria | o__Rhizobiales | f__Hyphomicrobiaceae | g__Filomicrobium | s__Candidatus Filomicrobium marinum	0	0.00030125	0	0	0	0	0	0	0	0	0.000150625	0	>0.999999	>0.999999
k__Bacteria | p__Proteobacteria | c__Alphaproteobacteria | o__Rhodospirillales | f__Rhodospirillaceae | g__Thalassospira | s__Thalassospira xiamenensis	0.000150625	5.02084e-05	5.02084e-05	5.02084e-05	5.02084e-05	0	0	0.000100417	0	0	0	0	0.0671	>0.999999
k__Bacteria | p__Proteobacteria | c__Deltaproteobacteria | o__ | f__ | g__ | s__	0	0.000351459	0	0	0	0	0	5.02084e-05	5.02084e-05	0	0	0	>0.999999	>0.999999
k__Bacteria | p__Proteobacteria | c__Deltaproteobacteria | o__Myxococcales | f__Polyangiaceae | g__Sorangium | s__Sorangium cellulosum	0	0.00030125	0	0	0	0.000100417	0	0	0	5.02084e-05	0	0	0.454545	>0.999999
k__Bacteria | p__Proteobacteria | c__Gammaproteobacteria | o__Acidiferrobacterales | f__Acidiferrobacteraceae | g__ | s__	0	0.000351459	0	0	0	0	5.02084e-05	0	5.02084e-05	0	0	0	>0.999999	>0.999999
k__Bacteria | p__Proteobacteria | c__Gammaproteobacteria | o__Enterobacterales | f__Enterobacteriaceae | g__Citrobacter | s__Citrobacter rodentium	0	0.00030125	0	0	0	0.000100417	0	0	0	0	5.02084e-05	0	0.454545	>0.999999
k__Bacteria | p__Proteobacteria | c__Gammaproteobacteria | o__Enterobacterales | f__Enterobacteriaceae | g__Citrobacter | s__	0	0.000251042	0	0	0	0.000200833	0	0	0	0	0	0	0.454545	>0.999999
k__Bacteria | p__Actinobacteria | c__Actinobacteria | o__Streptomycetales | f__Streptomycetaceae | g__ | s__	0	0.000351459	0	0	0	0	0	5.02084e-05	0	0	0	0	>0.999999	>0.999999
k__Bacteria | p__Actinobacteria | c__Actinobacteria | o__Streptomycetales | f__Streptomycetaceae | g__Streptomyces | s__Streptomyces sp. CMB-StM0423	0	0.000100417	0.000100417	0	0	0	0.000150625	0	0	5.02084e-05	0	0	>0.999999	>0.999999
k__Bacteria | p__Firmicutes | c__Bacilli | o__Lactobacillales | f__Lactobacillaceae | g__Lactobacillus | s__	0	0	0	0	0	5.02084e-05	0	0	0	0.000150625	0	0.000200833	0.454545	>0.999999
k__Bacteria | p__Firmicutes | c__Bacilli | o__Lactobacillales | f__Streptococcaceae | g__Streptococcus | s__Streptococcus dysgalactiae	0	0	0	0	0	0.000100417	0	0	5.02084e-05	0.000150625	0.000100417	0	0.424242	>0.999999
k__Bacteria | p__Firmicutes | c__Negativicutes | o__Veillonellales | f__Veillonellaceae | g__Megasphaera | s__	0	5.02084e-05	5.02084e-05	0	0	0	0	5.02084e-05	0.000150625	0	0	0.000100417	0.469697	>0.999999
k__Bacteria | p__Proteobacteria | c__Betaproteobacteria | o__Burkholderiales | f__Comamonadaceae | g__Ottowia | s__Ottowia sp. oral taxon 894	0	0.00030125	0	0	0	5.02084e-05	0	0	5.02084e-05	0	0	0	0.727273	>0.999999
k__Bacteria | p__Proteobacteria | c__Gammaproteobacteria | o__Enterobacterales | f__Yersiniaceae | g__Yersinia | s__Yersinia entomophaga	0	0.000100417	0	0	0	0	0	0	0	0	0.00030125	0	>0.999999	>0.999999
k__Bacteria | p__Proteobacteria | c__Gammaproteobacteria | o__Nevskiales | f__Steroidobacteraceae | g__Steroidobacter | s__Steroidobacter denitrificans	0	0.000351459	0	0	0	0	0	5.02084e-05	0	0	0	0	>0.999999	>0.999999
k__Bacteria | p__Actinobacteria | c__Actinobacteria | o__Propionibacteriales | f__Propionibacteriaceae | g__Cutibacterium | s__	0	5.02084e-05	0	0	0	0.000251042	0	0	0	0	0.000100417	0	0.727273	>0.999999
k__Bacteria | p__Actinobacteria | c__Coriobacteriia | o__Eggerthellales | f__Eggerthellaceae | g__Adlercreutzia | s__Adlercreutzia equolifaciens	0.000100417	0	5.02084e-05	0.000100417	0.000100417	5.02084e-05	0	0	0	0	0	0	0.015152	>0.999999
k__Bacteria | p__Bacteroidetes | c__Bacteroidia | o__Bacteroidales | f__Tannerellaceae | g__Tannerella | s__Tannerella sp. oral taxon HOT-286	0	0	0	0	5.02084e-05	0.000251042	0.000100417	0	0	0	0	0	0.727273	>0.999999
k__Bacteria | p__Bacteroidetes | c__Flavobacteriia | o__Flavobacteriales | f__Flavobacteriaceae | g__Tenacibaculum | s__Tenacibaculum jejuense	5.02084e-05	0	0	0	5.02084e-05	0.000200833	0.000100417	0	0	0	0	0	0.424242	>0.999999
k__Bacteria | p__Cyanobacteria | c__ | o__Oscillatoriales | f__Microcoleaceae | g__Trichodesmium | s__Trichodesmium erythraeum	0	0	0	0	0	0	0	0.000150625	0	0	0.000251042	0	0.454545	>0.999999
k__Bacteria | p__Firmicutes | c__Bacilli | o__Bacillales | f__Bacillaceae | g__Bacillus | s__Bacillus krulwichiae	0	0	0.000251042	0	0	0	5.02084e-05	0	0	0.000100417	0	0	>0.999999	>0.999999
k__Bacteria | p__Firmicutes | c__Bacilli | o__Lactobacillales | f__Lactobacillaceae | g__ | s__	0	0.000100417	5.02084e-05	0	0	0	0	0	0.000100417	5.02084e-05	0.000100417	0	0.772727	>0.999999
k__Bacteria | p__Proteobacteria | c__Alphaproteobacteria | o__Rhodobacterales | f__Hyphomonadaceae | g__Hirschia | s__Hirschia baltica	0	0.000401667	0	0	0	0	0	0	0	0	0	0	>0.999999	>0.999999
k__Bacteria | p__Proteobacteria | c__Gammaproteobacteria | o__Enterobacterales | f__Enterobacteriaceae | g__Cedecea | s__Cedecea neteri	0	0.000251042	0	0	0	0.000100417	0	0	5.02084e-05	0	0	0	0.454545	>0.999999
k__Bacteria | p__Tenericutes | c__Mollicutes | o__Entomoplasmatales | f__Spiroplasmataceae | g__Spiroplasma | s__Spiroplasma citri	0	0	0	0.000200833	0	0	0	0	0	0.000200833	0	0	>0.999999	>0.999999
k__Bacteria | p__Bacteroidetes | c__Bacteroidia | o__Bacteroidales | f__Bacteroidaceae | g__Bacteroides | s__Bacteroides caecimuris	0	0	0	0	0	0.00030125	5.02084e-05	0	0	0	0	0	>0.999999	>0.999999
k__Bacteria | p__Bacteroidetes | c__Chitinophagia | o__Chitinophagales | f__Chitinophagaceae | g__Niabella | s__Niabella ginsenosidivorans	0	5.02084e-05	0	0	0.00030125	0	0	0	0	0	0	0	0.454545	>0.999999
k__Bacteria | p__Deinococcus-Thermus | c__Deinococci | o__Thermales | f__Thermaceae | g__ | s__	0.000150625	0	0.000100417	0	0	0.000100417	0	0	0	0	0	0	0.181818	>0.999999
k__Bacteria | p__Firmicutes | c__Bacilli | o__Bacillales | f__Bacillaceae | g__Bacillus | s__Bacillus sp. ZY-1-1	0	0	0	0	0	0.000150625	0	5.02084e-05	0.000150625	0	0	0	>0.999999	>0.999999
k__Bacteria | p__Firmicutes | c__Bacilli | o__Bacillales | f__Staphylococcaceae | g__Staphylococcus | s__Staphylococcus auricularis	0	0	0	0	0	0	0	0	5.02084e-05	0.00030125	0	0	0.454545	>0.999999
k__Bacteria | p__Firmicutes | c__Bacilli | o__Lactobacillales | f__Streptococcaceae | g__Streptococcus | s__Streptococcus parauberis	0	0	5.02084e-05	0	0	0	0.00030125	0	0	0	0	0	>0.999999	>0.999999
k__Bacteria | p__Firmicutes | c__Clostridia | o__Clostridiales | f__Clostridiaceae | g__Candidatus Arthromitus | s__Candidatus Arthromitus sp. SFB-rat-Yit	0.000150625	0	0	0	0	0	0	0	0.000200833	0	0	0	>0.999999	>0.999999
k__Bacteria | p__Firmicutes | c__Clostridia | o__Clostridiales | f__Eubacteriaceae | g__ | s__	0.000150625	0	5.02084e-05	0	0	0	0	0	5.02084e-05	0	0	0.000100417	>0.999999	>0.999999
k__Bacteria | p__Firmicutes | c__Negativicutes | o__Veillonellales | f__Veillonellaceae | g__Veillonella | s__	0	0	0	0	0	0.000100417	0	0	0.000100417	0	0	0.000150625	0.727273	>0.999999
k__Bacteria | p__Proteobacteria | c__Alphaproteobacteria | o__Rhizobiales | f__Bradyrhizobiaceae | g__Oligotropha | s__Oligotropha carboxidovorans	0	0.000351459	0	0	0	0	0	0	0	0	0	0	>0.999999	>0.999999
k__Bacteria | p__Proteobacteria | c__Alphaproteobacteria | o__Rhizobiales | f__Hyphomicrobiaceae | g__Hyphomicrobium | s__Hyphomicrobium nitrativorans	0	0.000351459	0	0	0	0	0	0	0	0	0	0	>0.999999	>0.999999
k__Bacteria | p__Proteobacteria | c__Alphaproteobacteria | o__Rhizobiales | f__Phyllobacteriaceae | g__Chelativorans | s__Chelativorans sp. BNC1	0	0.000351459	0	0	0	0	0	0	0	0	0	0	>0.999999	>0.999999
k__Bacteria | p__Proteobacteria | c__Alphaproteobacteria | o__Rhodospirillales | f__Rhodospirillaceae | g__Nitrospirillum | s__Nitrospirillum amazonense	0	0.000351459	0	0	0	0	0	0	0	0	0	0	>0.999999	>0.999999
k__Bacteria | p__Proteobacteria | c__Alphaproteobacteria | o__Rickettsiales | f__Rickettsiaceae | g__Rickettsia | s__Rickettsia akari	0	0.000351459	0	0	0	0	0	0	0	0	0	0	>0.999999	>0.999999
k__Bacteria | p__Proteobacteria | c__Betaproteobacteria | o__Burkholderiales | f__Burkholderiaceae | g__Burkholderia | s__Burkholderia insecticola	0	0.000351459	0	0	0	0	0	0	0	0	0	0	>0.999999	>0.999999
k__Bacteria | p__Proteobacteria | c__Betaproteobacteria | o__Burkholderiales | f__Burkholderiaceae | g__Paraburkholderia | s__Paraburkholderia aromaticivorans	0	0.00030125	0	0	0	0	0	0	0	0	5.02084e-05	0	>0.999999	>0.999999
k__Bacteria | p__Bacteroidetes | c__Flavobacteriia | o__Flavobacteriales | f__Blattabacteriaceae | g__Blattabacterium | s__	0	0	0.000100417	0	0	0	0	0	0	0	0	0.000251042	>0.999999	>0.999999
k__Bacteria | p__Firmicutes | c__Bacilli | o__Bacillales | f__Staphylococcaceae | g__Jeotgalicoccus | s__Jeotgalicoccus saudimassiliensis	0	0	0	0	0	0	0	0	0.000100417	0	0	0.000251042	0.454545	>0.999999
k__Bacteria | p__Firmicutes | c__Bacilli | o__Bacillales | f__Staphylococcaceae | g__Staphylococcus | s__Staphylococcus schleiferi	5.02084e-05	0	0	0	0	0	5.02084e-05	0	0.000200833	0	0	5.02084e-05	0.424242	>0.999999
k__Bacteria | p__Firmicutes | c__Clostridia | o__Clostridiales | f__Clostridiales Family XIII. Incertae Sedis | g__ | s__	5.02084e-05	0	5.02084e-05	0	5.02084e-05	0	0.000200833	0	0	0	0	0	0.545455	>0.999999
k__Bacteria | p__Firmicutes | c__Clostridia | o__Clostridiales | f__Lachnospiraceae | g__Blautia | s__Blautia sp. YL58	0	0	0.000100417	0.000251042	0	0	0	0	0	0	0	0	0.454545	>0.999999
k__Bacteria | p__Proteobacteria | c__Gammaproteobacteria | o__Enterobacterales | f__Enterobacteriaceae | g__Citrobacter | s__Citrobacter freundii	0	5.02084e-05	0	0	0.000100417	0.000100417	0	0	0	0	0.000100417	0	0.545455	>0.999999
k__Bacteria | p__Thermotogae | c__Thermotogae | o__Petrotogales | f__Petrotogaceae | g__ | s__	0	0	0	5.02084e-05	0.000100417	0	0.000100417	0	0	0	0	0.000100417	>0.999999	>0.999999
k__Bacteria | p__Actinobacteria | c__Actinobacteria | o__Micrococcales | f__Micrococcaceae | g__Arthrobacter | s__Arthrobacter crystallopoietes	0	0	0	0	0	0	0	0	0	0	0	0.00030125	>0.999999	>0.999999
k__Bacteria | p__Actinobacteria | c__Thermoleophilia | o__Solirubrobacterales | f__Conexibacteraceae | g__Conexibacter | s__Conexibacter woesei	0	0.00030125	0	0	0	0	0	0	0	0	0	0	>0.999999	>0.999999
k__Bacteria | p__Bacteroidetes | c__Chitinophagia | o__Chitinophagales | f__Chitinophagaceae | g__Niabella | s__Niabella soli	0	0.00030125	0	0	0	0	0	0	0	0	0	0	>0.999999	>0.999999
k__Bacteria | p__Bacteroidetes | c__Flavobacteriia | o__Flavobacteriales | f__Flavobacteriaceae | g__Tamlana | s__Tamlana sp. UJ94	0	0	0	0	0	0	0	0	0	0	0.00030125	0	>0.999999	>0.999999
k__Bacteria | p__Firmicutes | c__Bacilli | o__Bacillales | f__Paenibacillaceae | g__ | s__	0	0	0	0	0	0	0	0.00030125	0	0	0	0	>0.999999	>0.999999
k__Bacteria | p__Firmicutes | c__Bacilli | o__Lactobacillales | f__Streptococcaceae | g__Streptococcus | s__Streptococcus sp. NPS 308	0	0	0	0	0	0	0	0	0.00030125	0	0	0	>0.999999	>0.999999
k__Bacteria | p__Firmicutes | c__Clostridia | o__Thermoanaerobacterales | f__Thermoanaerobacteraceae | g__Thermanaeromonas | s__Thermanaeromonas toyohensis	0.000150625	0	0	0	0	0	0	0	0	0.000150625	0	0	>0.999999	>0.999999
k__Bacteria | p__Proteobacteria | c__Alphaproteobacteria | o__Caulobacterales | f__Caulobacteraceae | g__Caulobacter | s__	0	0.00030125	0	0	0	0	0	0	0	0	0	0	>0.999999	>0.999999
k__Bacteria | p__Proteobacteria | c__Gammaproteobacteria | o__Xanthomonadales | f__Rhodanobacteraceae | g__Dyella | s__Dyella thiooxydans	0	0.00030125	0	0	0	0	0	0	0	0	0	0	>0.999999	>0.999999
k__Bacteria | p__Actinobacteria | c__Coriobacteriia | o__Coriobacteriales | f__Atopobiaceae | g__Olsenella | s__Olsenella uli	5.02084e-05	0	5.02084e-05	0	5.02084e-05	0	0	0	0.000100417	0	0	5.02084e-05	>0.999999	>0.999999
k__Bacteria | p__Actinobacteria | c__Coriobacteriia | o__Eggerthellales | f__Eggerthellaceae | g__ | s__	0	0	5.02084e-05	0	0	0	0	0	0	0	0.000251042	0	>0.999999	>0.999999
k__Bacteria | p__Bacteroidetes | c__Flavobacteriia | o__Flavobacteriales | f__Flavobacteriaceae | g__Croceibacter | s__Croceibacter atlanticus	0	0	0	0	0	0.000100417	0	0	0	0	0	0.000200833	>0.999999	>0.999999
k__Bacteria | p__Deferribacteres | c__Deferribacteres | o__Deferribacterales | f__Deferribacteraceae | g__Denitrovibrio | s__Denitrovibrio acetiphilus	0	0.000100417	0	0	0.000100417	0	0	0	0.000100417	0	0	0	>0.999999	>0.999999
k__Bacteria | p__Firmicutes | c__Bacilli | o__Bacillales | f__Bacillaceae | g__Geobacillus | s__Geobacillus thermocatenulatus	0.000100417	0	0.000150625	0	0	0	0	0	0	0	0	5.02084e-05	0.454545	>0.999999
k__Bacteria | p__Firmicutes | c__Bacilli | o__Bacillales | f__Planococcaceae | g__Paenisporosarcina | s__Paenisporosarcina sp. K2R23-3	5.02084e-05	0	0	0	0	0.000200833	0	0	0	0	0	5.02084e-05	0.727273	>0.999999
k__Bacteria | p__Firmicutes | c__Bacilli | o__Lactobacillales | f__Lactobacillaceae | g__Lactobacillus | s__Lactobacillus paraplantarum	0	0	0	0	0	5.02084e-05	0	0	5.02084e-05	0.000200833	0	0	0.727273	>0.999999
k__Bacteria | p__Firmicutes | c__Bacilli | o__Lactobacillales | f__Leuconostocaceae | g__Oenococcus | s__Oenococcus kitaharae	0	0	0	5.02084e-05	0	0	0	0.000150625	0	0.000100417	0	0	0.454545	>0.999999
k__Bacteria | p__Firmicutes | c__Clostridia | o__Thermoanaerobacterales | f__Thermoanaerobacteraceae | g__Caldanaerobacter | s__Caldanaerobacter subterraneus	0	0	0	0	0	0	0	0	5.02084e-05	0.000251042	0	0	0.454545	>0.999999
k__Bacteria | p__Firmicutes | c__Clostridia | o__Thermoanaerobacterales | f__Thermoanaerobacteraceae | g__Thermoanaerobacter | s__	5.02084e-05	0	0	0	0.000150625	0	0	0	0.000100417	0	0	0	0.727273	>0.999999
k__Bacteria | p__Firmicutes | c__Tissierellia | o__ | f__ | g__Ezakiella | s__Ezakiella massiliensis	5.02084e-05	0	5.02084e-05	0	5.02084e-05	0	0	0	0	0.000100417	0	5.02084e-05	>0.999999	>0.999999
k__Bacteria | p__Gemmatimonadetes | c__Gemmatimonadetes | o__Gemmatimonadales | f__Gemmatimonadaceae | g__Gemmatimonas | s__Gemmatimonas phototrophica	0	5.02084e-05	0.000100417	0	0	0	5.02084e-05	0.000100417	0	0	0	0	>0.999999	>0.999999
k__Bacteria | p__Proteobacteria | c__Alphaproteobacteria | o__Caulobacterales | f__Caulobacteraceae | g__Caulobacter | s__Caulobacter mirabilis	0	0.000200833	0	0	0	0	0.000100417	0	0	0	0	0	>0.999999	>0.999999
k__Bacteria | p__Proteobacteria | c__Alphaproteobacteria | o__Rhizobiales | f__ | g__Pseudorhodoplanes | s__Pseudorhodoplanes sinuspersici	0	5.02084e-05	5.02084e-05	0.000100417	0	0	0	0	0	0	0.000100417	0	0.545455	>0.999999
k__Bacteria | p__Proteobacteria | c__Alphaproteobacteria | o__Rhizobiales | f__Brucellaceae | g__Brucella | s__Brucella vulpis	0	0.000100417	0	0.000100417	0	0	0	0	0	0.000100417	0	0	>0.999999	>0.999999
k__Bacteria | p__Proteobacteria | c__Alphaproteobacteria | o__Rhodospirillales | f__Acetobacteraceae | g__Roseomonas | s__	0	0.000251042	0	0	0	5.02084e-05	0	0	0	0	0	0	0.454545	>0.999999
k__Bacteria | p__Proteobacteria | c__Alphaproteobacteria | o__Sphingomonadales | f__ | g__ | s__	5.02084e-05	0	0	0	0	0	0	0.000251042	0	0	0	0	>0.999999	>0.999999
k__Bacteria | p__Proteobacteria | c__Alphaproteobacteria | o__Sphingomonadales | f__Sphingomonadaceae | g__Sphingomonas | s__Sphingomonas panacis	0	0.000200833	0	0	0	5.02084e-05	0	5.02084e-05	0	0	0	0	0.727273	>0.999999
k__Bacteria | p__Proteobacteria | c__Betaproteobacteria | o__Burkholderiales | f__Comamonadaceae | g__Melaminivora | s__	0	0	5.02084e-05	0	0.000200833	0	0	0	0	0	0	5.02084e-05	0.727273	>0.999999
k__Bacteria | p__Proteobacteria | c__Deltaproteobacteria | o__Myxococcales | f__Archangiaceae | g__Stigmatella | s__Stigmatella aurantiaca	0	0.000150625	0	0	0	0	0	0	5.02084e-05	0.000100417	0	0	>0.999999	>0.999999
k__Bacteria | p__Proteobacteria | c__Gammaproteobacteria | o__Enterobacterales | f__Erwiniaceae | g__Erwinia | s__Erwinia pyrifoliae	0	0.000100417	0	0	0	0.000100417	0	0	0.000100417	0	0	0	>0.999999	>0.999999
k__Bacteria | p__Proteobacteria | c__Gammaproteobacteria | o__Enterobacterales | f__Pectobacteriaceae | g__Sodalis | s__Sodalis praecaptivus	0	0.000150625	0	0.000100417	0	5.02084e-05	0	0	0	0	0	0	0.181818	>0.999999
k__Bacteria | p__Proteobacteria | c__Gammaproteobacteria | o__Enterobacterales | f__Yersiniaceae | g__Serratia | s__	0	0	0	0.000251042	0	5.02084e-05	0	0	0	0	0	0	0.454545	>0.999999
k__Bacteria | p__Proteobacteria | c__Gammaproteobacteria | o__Enterobacterales | f__Yersiniaceae | g__Yersinia | s__Yersinia frederiksenii	0	0.000200833	0	5.02084e-05	0	5.02084e-05	0	0	0	0	0	0	0.181818	>0.999999
k__Bacteria | p__Proteobacteria | c__Gammaproteobacteria | o__Pseudomonadales | f__Pseudomonadaceae | g__Pseudomonas | s__Pseudomonas mandelii	0	0	0	0	0	0	0	0	0.000100417	0	0.000200833	0	0.454545	>0.999999
k__Bacteria | p__Proteobacteria | c__Gammaproteobacteria | o__Xanthomonadales | f__Xanthomonadaceae | g__Xanthomonas | s__Xanthomonas citri	5.02084e-05	0	0.000100417	0	0	0	0	0	5.02084e-05	0	0	0.000100417	>0.999999	>0.999999
k__Bacteria | p__Actinobacteria | c__Coriobacteriia | o__Coriobacteriales | f__Atopobiaceae | g__ | s__	5.02084e-05	0	0	0	5.02084e-05	0	0	0	0	0.000100417	0	5.02084e-05	>0.999999	>0.999999
k__Bacteria | p__Actinobacteria | c__Coriobacteriia | o__Coriobacteriales | f__Coriobacteriaceae | g__ | s__	0.000100417	0	0	0	5.02084e-05	0.000100417	0	0	0	0	0	0	0.181818	>0.999999
k__Bacteria | p__Actinobacteria | c__Coriobacteriia | o__Eggerthellales | f__Eggerthellaceae | g__Phoenicibacter | s__Phoenicibacter congonensis	0	5.02084e-05	0	0	0	0	0	0.000100417	0	0	0.000100417	0	0.454545	>0.999999
k__Bacteria | p__Bacteroidetes | c__Flavobacteriia | o__Flavobacteriales | f__Flavobacteriaceae | g__Aureitalea | s__Aureitalea sp. RR4-38	5.02084e-05	0	0	0	0	0.000200833	0	0	0	0	0	0	0.454545	>0.999999
k__Bacteria | p__Bacteroidetes | c__Flavobacteriia | o__Flavobacteriales | f__Flavobacteriaceae | g__Myroides | s__	0	0	0	0	0	0	0	0	0	0.000100417	0.000150625	0	0.454545	>0.999999
k__Bacteria | p__Chrysiogenetes | c__Chrysiogenetes | o__Chrysiogenales | f__Chrysiogenaceae | g__Desulfurispirillum | s__Desulfurispirillum indicum	5.02084e-05	5.02084e-05	0	0	0	0	0	0	0	0	0	0.000150625	>0.999999	>0.999999
k__Bacteria | p__Cyanobacteria | c__ | o__Synechococcales | f__ | g__ | s__	0	0.000100417	5.02084e-05	0	0	0	5.02084e-05	0	0	0	0	5.02084e-05	>0.999999	>0.999999
k__Bacteria | p__Firmicutes | c__Bacilli | o__Bacillales | f__Bacillaceae | g__Bacillus | s__Bacillus altitudinis	0	0	0	0.000100417	0	0	0	0	0	0	0	0.000150625	>0.999999	>0.999999
k__Bacteria | p__Firmicutes | c__Clostridia | o__Clostridiales | f__Peptococcaceae | g__Syntrophobotulus | s__Syntrophobotulus glycolicus	0	0	5.02084e-05	0	0	0	0	5.02084e-05	0	0	0	0.000150625	0.727273	>0.999999
k__Bacteria | p__Firmicutes | c__Clostridia | o__Halanaerobiales | f__Halanaerobiaceae | g__Halothermothrix | s__Halothermothrix orenii	0	5.02084e-05	0	0	0	5.02084e-05	0	0	0.000150625	0	0	0	>0.999999	>0.999999
k__Bacteria | p__Firmicutes | c__Clostridia | o__Thermoanaerobacterales | f__Thermoanaerobacteraceae | g__Thermoanaerobacter | s__Thermoanaerobacter italicus	0	0	0	0.000200833	0	0	0	5.02084e-05	0	0	0	0	>0.999999	>0.999999
k__Bacteria | p__Firmicutes | c__Limnochordia | o__Limnochordales | f__Limnochordaceae | g__Limnochorda | s__Limnochorda pilosa	0	0	0	0	0.000200833	0	0	5.02084e-05	0	0	0	0	>0.999999	>0.999999
k__Bacteria | p__Firmicutes | c__Negativicutes | o__Selenomonadales | f__Sporomusaceae | g__Pelosinus | s__Pelosinus sp. UFO1	0.000200833	0	0	0	0	0	0	5.02084e-05	0	0	0	0	>0.999999	>0.999999
k__Bacteria | p__Proteobacteria | c__Alphaproteobacteria | o__Rhizobiales | f__Bradyrhizobiaceae | g__Bradyrhizobium | s__Bradyrhizobium erythrophlei	0	0.000150625	0	0.000100417	0	0	0	0	0	0	0	0	0.454545	>0.999999
k__Bacteria | p__Proteobacteria | c__Alphaproteobacteria | o__Rhizobiales | f__Bradyrhizobiaceae | g__Nitrobacter | s__Nitrobacter hamburgensis	0	0.000100417	0	0	0	0	0	0	0	5.02084e-05	0.000100417	0	>0.999999	>0.999999
k__Bacteria | p__Proteobacteria | c__Alphaproteobacteria | o__Rhizobiales | f__Methylobacteriaceae | g__ | s__	0	0.000100417	0	5.02084e-05	0	0	0	0	0.000100417	0	0	0	>0.999999	>0.999999
k__Bacteria | p__Proteobacteria | c__Betaproteobacteria | o__Burkholderiales | f__Alcaligenaceae | g__ | s__	0	0.000200833	0	0	5.02084e-05	0	0	0	0	0	0	0	0.454545	>0.999999
k__Bacteria | p__Proteobacteria | c__Betaproteobacteria | o__Burkholderiales | f__Alcaligenaceae | g__Alcaligenes | s__Alcaligenes faecalis	0	0	0	0	0	0	5.02084e-05	0	0	0	0.000200833	0	0.454545	>0.999999
k__Bacteria | p__Proteobacteria | c__Betaproteobacteria | o__Burkholderiales | f__Burkholderiaceae | g__Ralstonia | s__Ralstonia solanacearum	0	0.000150625	5.02084e-05	0	0	0	0	5.02084e-05	0	0	0	0	0.727273	>0.999999
k__Bacteria | p__Proteobacteria | c__Betaproteobacteria | o__Burkholderiales | f__Comamonadaceae | g__Variovorax | s__	0	0.000150625	0.000100417	0	0	0	0	0	0	0	0	0	0.454545	>0.999999
k__Bacteria | p__Proteobacteria | c__Betaproteobacteria | o__Burkholderiales | f__Oxalobacteraceae | g__Massilia | s__Massilia putida	0	0	0	5.02084e-05	0	0	0	0	0	0.000150625	0	5.02084e-05	0.727273	>0.999999
k__Bacteria | p__Proteobacteria | c__Deltaproteobacteria | o__Myxococcales | f__ | g__ | s__	0	0.000100417	0	0	0	0	0	0	0	0	0.000150625	0	>0.999999	>0.999999
k__Bacteria | p__Proteobacteria | c__Epsilonproteobacteria | o__Campylobacterales | f__Campylobacteraceae | g__Campylobacter | s__Campylobacter pinnipediorum	0	0	0	0	0	0	0	0	0	0	0.000150625	0.000100417	0.454545	>0.999999
k__Bacteria | p__Proteobacteria | c__Gammaproteobacteria | o__Enterobacterales | f__Enterobacteriaceae | g__ | s__secondary endosymbiont of Heteropsylla cubana	0	5.02084e-05	0	0	0	0.000200833	0	0	0	0	0	0	0.454545	>0.999999
k__Bacteria | p__Proteobacteria | c__Gammaproteobacteria | o__Enterobacterales | f__Enterobacteriaceae | g__Candidatus Ishikawaella | s__Candidatus Ishikawaella capsulata	0	0.000150625	0	0	0	5.02084e-05	0	0	0	5.02084e-05	0	0	0.727273	>0.999999
k__Bacteria | p__Proteobacteria | c__Gammaproteobacteria | o__Enterobacterales | f__Erwiniaceae | g__Wigglesworthia | s__Wigglesworthia glossinidia	0.000100417	0	0	0	0	5.02084e-05	0	0	0	0	0.000100417	0	>0.999999	>0.999999
k__Bacteria | p__Proteobacteria | c__Gammaproteobacteria | o__Pseudomonadales | f__Pseudomonadaceae | g__ | s__	0	0.000200833	0	0	0	5.02084e-05	0	0	0	0	0	0	0.454545	>0.999999
k__Bacteria | p__Proteobacteria | c__Gammaproteobacteria | o__Pseudomonadales | f__Pseudomonadaceae | g__Pseudomonas | s__Pseudomonas syringae	0	0.000100417	0	0	0	0.000100417	0	0	0	0	5.02084e-05	0	0.454545	>0.999999
k__Bacteria | p__Proteobacteria | c__Gammaproteobacteria | o__Xanthomonadales | f__Xanthomonadaceae | g__Xylella | s__Xylella fastidiosa	0	0.000200833	0	0	0	0	0	0	0	0	5.02084e-05	0	>0.999999	>0.999999
k__Bacteria | p__Tenericutes | c__Mollicutes | o__ | f__ | g__ | s__	0.000100417	0	0	0	0	0	0	0	0	0	0	0.000150625	>0.999999	>0.999999
k__Bacteria | p__Acidobacteria | c__Acidobacteriia | o__Acidobacteriales | f__Acidobacteriaceae | g__Terriglobus | s__Terriglobus saanensis	0	0.000251042	0	0	0	0	0	0	0	0	0	0	>0.999999	>0.999999
k__Bacteria | p__Actinobacteria | c__Actinobacteria | o__Propionibacteriales | f__Nocardioidaceae | g__Nocardioides | s__Nocardioides sp. CF8	0	0.000251042	0	0	0	0	0	0	0	0	0	0	>0.999999	>0.999999
k__Bacteria | p__Firmicutes | c__Bacilli | o__Bacillales | f__Paenibacillaceae | g__Paenibacillus | s__Paenibacillus kribbensis	0	0	0	0	0	0	0	0.000251042	0	0	0	0	>0.999999	>0.999999
k__Bacteria | p__Proteobacteria | c__Alphaproteobacteria | o__Caulobacterales | f__Caulobacteraceae | g__Brevundimonas | s__	0	0	0	0.000251042	0	0	0	0	0	0	0	0	>0.999999	>0.999999
k__Bacteria | p__Proteobacteria | c__Alphaproteobacteria | o__Rhizobiales | f__Hyphomicrobiaceae | g__Hyphomicrobium | s__	0	0.000251042	0	0	0	0	0	0	0	0	0	0	>0.999999	>0.999999
k__Bacteria | p__Proteobacteria | c__Betaproteobacteria | o__Burkholderiales | f__ | g__Mitsuaria | s__Mitsuaria sp. 7	0	0.000251042	0	0	0	0	0	0	0	0	0	0	>0.999999	>0.999999
k__Bacteria | p__Proteobacteria | c__Epsilonproteobacteria | o__Campylobacterales | f__Helicobacteraceae | g__Helicobacter | s__Helicobacter apodemus	0	0	0	0	0	0.000251042	0	0	0	0	0	0	>0.999999	>0.999999
k__Bacteria | p__Proteobacteria | c__Gammaproteobacteria | o__Pseudomonadales | f__Moraxellaceae | g__Acinetobacter | s__Acinetobacter schindleri	0	0	0	0	0	0	0	0	0	0.000251042	0	0	>0.999999	>0.999999
k__Bacteria | p__Actinobacteria | c__Actinobacteria | o__ | f__ | g__Thermobispora | s__Thermobispora bispora	0	5.02084e-05	0	0	0	0.000150625	0	0	0	0	0	0	0.454545	>0.999999
k__Bacteria | p__Actinobacteria | c__Actinobacteria | o__Corynebacteriales | f__Nocardiaceae | g__Rhodococcus | s__Rhodococcus sp. PBTS 1	0	0	5.02084e-05	0	0	0	0	0	0	0	0	0.000150625	>0.999999	>0.999999
k__Bacteria | p__Actinobacteria | c__Actinobacteria | o__Propionibacteriales | f__Propionibacteriaceae | g__ | s__	0	5.02084e-05	0	0	0	0.000150625	0	0	0	0	0	0	0.454545	>0.999999
k__Bacteria | p__Actinobacteria | c__Actinobacteria | o__Streptosporangiales | f__Nocardiopsaceae | g__Nocardiopsis | s__Nocardiopsis gilva	0	5.02084e-05	0	0	0	0.000150625	0	0	0	0	0	0	0.454545	>0.999999
k__Bacteria | p__Firmicutes | c__Bacilli | o__Bacillales | f__ | g__Gemella | s__Gemella morbillorum	0	0	0	0	0	0	0.000150625	5.02084e-05	0	0	0	0	0.454545	>0.999999
k__Bacteria | p__Firmicutes | c__Bacilli | o__Lactobacillales | f__Lactobacillaceae | g__Lactobacillus | s__Lactobacillus ruminis	0	0	0	0	5.02084e-05	0	0	0	0	0.000150625	0	0	>0.999999	>0.999999
k__Bacteria | p__Firmicutes | c__Bacilli | o__Lactobacillales | f__Leuconostocaceae | g__Weissella | s__	0	5.02084e-05	0	0	0	0	0.000150625	0	0	0	0	0	>0.999999	>0.999999
k__Bacteria | p__Firmicutes | c__Clostridia | o__Clostridiales | f__Peptococcaceae | g__Desulfitobacterium | s__	0	0	0	0	0	0	0.000150625	0	0	0	0	5.02084e-05	0.454545	>0.999999
k__Bacteria | p__Proteobacteria | c__Alphaproteobacteria | o__Rhodospirillales | f__Acetobacteraceae | g__Komagataeibacter | s__	0	0.000150625	0	0	0	0	0	0	5.02084e-05	0	0	0	>0.999999	>0.999999
k__Bacteria | p__Proteobacteria | c__Betaproteobacteria | o__Burkholderiales | f__ | g__Paucibacter | s__Paucibacter sp. KCTC 42545	0	0.000150625	5.02084e-05	0	0	0	0	0	0	0	0	0	0.454545	>0.999999
k__Bacteria | p__Proteobacteria | c__Gammaproteobacteria | o__Chromatiales | f__Chromatiaceae | g__Nitrosococcus | s__Nitrosococcus halophilus	0	0.000150625	0	0	0	0	5.02084e-05	0	0	0	0	0	>0.999999	>0.999999
k__Bacteria | p__Proteobacteria | c__Gammaproteobacteria | o__Chromatiales | f__Halothiobacillaceae | g__Halothiobacillus | s__Halothiobacillus neapolitanus	0	0	0	0	0	0	0	0	0	0	0.000150625	5.02084e-05	0.454545	>0.999999
k__Bacteria | p__Proteobacteria | c__Gammaproteobacteria | o__Enterobacterales | f__Enterobacteriaceae | g__Cronobacter | s__Cronobacter sakazakii	0	5.02084e-05	0	0	0	0.000150625	0	0	0	0	0	0	0.454545	>0.999999
k__Bacteria | p__Proteobacteria | c__Gammaproteobacteria | o__Enterobacterales | f__Morganellaceae | g__Photorhabdus | s__Photorhabdus asymbiotica	0	0.000150625	0	5.02084e-05	0	0	0	0	0	0	0	0	0.454545	>0.999999
k__Bacteria | p__Actinobacteria | c__Actinobacteria | o__Corynebacteriales | f__Nocardiaceae | g__Rhodococcus | s__Rhodococcus sp. S2-17	0	0.000200833	0	0	0	0	0	0	0	0	0	0	>0.999999	>0.999999
k__Bacteria | p__Actinobacteria | c__Actinobacteria | o__Micrococcales | f__ | g__ | s__	0	0	0	0	5.02084e-05	0	0	0.000100417	0	5.02084e-05	0	0	0.727273	>0.999999
k__Bacteria | p__Actinobacteria | c__Actinobacteria | o__Micrococcales | f__Intrasporangiaceae | g__ | s__	0	0	5.02084e-05	0	0	0	0	0.000100417	0	5.02084e-05	0	0	0.727273	>0.999999
k__Bacteria | p__Actinobacteria | c__Coriobacteriia | o__Coriobacteriales | f__Atopobiaceae | g__Olsenella | s__	0	0	5.02084e-05	0	5.02084e-05	0	0	0	0	0	0	0.000100417	>0.999999	>0.999999
k__Bacteria | p__Bacteroidetes | c__ | o__Bacteroidetes Order II. Incertae sedis | f__Rhodothermaceae | g__ | s__	0	0	0	0	0	0	0	0	5.02084e-05	0	5.02084e-05	0.000100417	0.181818	>0.999999
k__Bacteria | p__Bacteroidetes | c__Bacteroidia | o__Bacteroidales | f__Tannerellaceae | g__ | s__	0	0	0	0	0	0.000200833	0	0	0	0	0	0	>0.999999	>0.999999
k__Bacteria | p__Bacteroidetes | c__Cytophagia | o__Cytophagales | f__ | g__ | s__	0	0	0	0.000100417	0	0	0	0	0	0	0	0.000100417	>0.999999	>0.999999
k__Bacteria | p__Bacteroidetes | c__Flavobacteriia | o__Flavobacteriales | f__ | g__ | s__	0.000100417	0	0	0	0	0	0.000100417	0	0	0	0	0	>0.999999	>0.999999
k__Bacteria | p__Chloroflexi | c__Caldilineae | o__Caldilineales | f__Caldilineaceae | g__Caldilinea | s__Caldilinea aerophila	0	0	0	5.02084e-05	0	5.02084e-05	0.000100417	0	0	0	0	0	>0.999999	>0.999999
k__Bacteria | p__Cyanobacteria | c__ | o__Synechococcales | f__Synechococcaceae | g__Synechococcus | s__Synechococcus sp. WH 8102	5.02084e-05	0	0	0	0	0	0	0	5.02084e-05	0	0	0.000100417	0.727273	>0.999999
k__Bacteria | p__Firmicutes | c__Bacilli | o__Bacillales | f__Alicyclobacillaceae | g__Kyrpidia | s__Kyrpidia tusciae	0	0	0	0	0	0	0	0	0	0	0.000200833	0	>0.999999	>0.999999
k__Bacteria | p__Firmicutes | c__Bacilli | o__Bacillales | f__Bacillaceae | g__Bacillus | s__Bacillus megaterium	0	0	0.000100417	0	0.000100417	0	0	0	0	0	0	0	0.454545	>0.999999
k__Bacteria | p__Firmicutes | c__Bacilli | o__Bacillales | f__Bacillaceae | g__Bacillus | s__Bacillus sp. FJAT-45348	0	0	0	0	0	0	5.02084e-05	5.02084e-05	0	0.000100417	0	0	0.181818	>0.999999
k__Bacteria | p__Firmicutes | c__Bacilli | o__Lactobacillales | f__Carnobacteriaceae | g__Carnobacterium | s__	0.000200833	0	0	0	0	0	0	0	0	0	0	0	>0.999999	>0.999999
k__Bacteria | p__Firmicutes | c__Bacilli | o__Lactobacillales | f__Enterococcaceae | g__ | s__	0	0	0	0	0	0	0	0	0	0	0	0.000200833	>0.999999	>0.999999
k__Bacteria | p__Firmicutes | c__Clostridia | o__Clostridiales | f__Clostridiaceae | g__Clostridium | s__Clostridium acetobutylicum	0	0	0	5.02084e-05	0	0	0	5.02084e-05	0	0	0.000100417	0	0.727273	>0.999999
k__Bacteria | p__Firmicutes | c__Clostridia | o__Clostridiales | f__Clostridiaceae | g__Clostridium | s__Clostridium butyricum	0	0	0	0	0	5.02084e-05	0	0	5.02084e-05	0.000100417	0	0	0.727273	>0.999999
k__Bacteria | p__Firmicutes | c__Clostridia | o__Clostridiales | f__Peptococcaceae | g__Desulfosporosinus | s__	0	0	0	0	0	0	0	0	0.000100417	0.000100417	0	0	0.454545	>0.999999
k__Bacteria | p__Firmicutes | c__Clostridia | o__Clostridiales | f__Peptococcaceae | g__Desulfotomaculum | s__Desulfotomaculum ferrireducens	0	0	0	0	0	0	0	0	5.02084e-05	0	5.02084e-05	0.000100417	0.181818	>0.999999
k__Bacteria | p__Firmicutes | c__Negativicutes | o__Veillonellales | f__Veillonellaceae | g__ | s__	0	0	0.000100417	0	0	0	0	0	0	0	0.000100417	0	>0.999999	>0.999999
k__Bacteria | p__Fusobacteria | c__Fusobacteriia | o__Fusobacteriales | f__Leptotrichiaceae | g__Leptotrichia | s__Leptotrichia sp. oral taxon 212	0	0	0	0	0	0.000200833	0	0	0	0	0	0	>0.999999	>0.999999
k__Bacteria | p__Proteobacteria | c__Alphaproteobacteria | o__Rhodospirillales | f__Acetobacteraceae | g__Acetobacter | s__Acetobacter pomorum	0	0.000200833	0	0	0	0	0	0	0	0	0	0	>0.999999	>0.999999
k__Bacteria | p__Proteobacteria | c__Alphaproteobacteria | o__Rickettsiales | f__Candidatus Midichloriaceae | g__ | s__	0	0	5.02084e-05	5.02084e-05	0	0	0	0	0	0.000100417	0	0	>0.999999	>0.999999
k__Bacteria | p__Proteobacteria | c__Betaproteobacteria | o__Burkholderiales | f__Burkholderiaceae | g__Cupriavidus | s__	0	0.000200833	0	0	0	0	0	0	0	0	0	0	>0.999999	>0.999999
k__Bacteria | p__Proteobacteria | c__Betaproteobacteria | o__Neisseriales | f__ | g__ | s__	0	0.000200833	0	0	0	0	0	0	0	0	0	0	>0.999999	>0.999999
k__Bacteria | p__Proteobacteria | c__Betaproteobacteria | o__Nitrosomonadales | f__Gallionellaceae | g__Sulfuricella | s__Sulfuricella denitrificans	0	0.000200833	0	0	0	0	0	0	0	0	0	0	>0.999999	>0.999999
k__Bacteria | p__Proteobacteria | c__Deltaproteobacteria | o__Myxococcales | f__Anaeromyxobacteraceae | g__Anaeromyxobacter | s__	0	0.000200833	0	0	0	0	0	0	0	0	0	0	>0.999999	>0.999999
k__Bacteria | p__Proteobacteria | c__Deltaproteobacteria | o__Myxococcales | f__Polyangiaceae | g__Chondromyces | s__Chondromyces crocatus	0	0.000200833	0	0	0	0	0	0	0	0	0	0	>0.999999	>0.999999
k__Bacteria | p__Proteobacteria | c__Deltaproteobacteria | o__Syntrophobacterales | f__Syntrophaceae | g__Syntrophus | s__Syntrophus aciditrophicus	0.000100417	0	0.000100417	0	0	0	0	0	0	0	0	0	0.454545	>0.999999
k__Bacteria | p__Proteobacteria | c__Gammaproteobacteria | o__Enterobacterales | f__Enterobacteriaceae | g__Enterobacter | s__	0	0.000100417	0	0	0	0.000100417	0	0	0	0	0	0	0.454545	>0.999999
k__Bacteria | p__Proteobacteria | c__Gammaproteobacteria | o__Enterobacterales | f__Erwiniaceae | g__Erwinia | s__Candidatus Erwinia haradaeae	0	0.000100417	0	0	0	0	0	0	0.000100417	0	0	0	>0.999999	>0.999999
k__Bacteria | p__Proteobacteria | c__Gammaproteobacteria | o__Legionellales | f__Coxiellaceae | g__Coxiella | s__Coxiella endosymbiont of Amblyomma americanum	0	0	0	0	0	0	0.000100417	0.000100417	0	0	0	0	0.454545	>0.999999
k__Bacteria | p__Proteobacteria | c__Gammaproteobacteria | o__Pseudomonadales | f__Moraxellaceae | g__Acinetobacter | s__Acinetobacter johnsonii	0	0	0	0	0	0.000100417	0	0	0	0	0.000100417	0	>0.999999	>0.999999
k__Bacteria | p__Proteobacteria | c__Gammaproteobacteria | o__Pseudomonadales | f__Pseudomonadaceae | g__Pseudomonas | s__Pseudomonas amygdali	0	0	0	0	0	0	0	0	0	0	0.000200833	0	>0.999999	>0.999999
k__Bacteria | p__Proteobacteria | c__Gammaproteobacteria | o__Pseudomonadales | f__Pseudomonadaceae | g__Pseudomonas | s__Pseudomonas sp. S09G 359	0	0.000100417	0	0	0	0	0	0	0	0	0.000100417	0	>0.999999	>0.999999
k__Bacteria | p__Proteobacteria | c__Gammaproteobacteria | o__Xanthomonadales | f__Rhodanobacteraceae | g__Frateuria | s__Frateuria aurantia	0	0.000200833	0	0	0	0	0	0	0	0	0	0	>0.999999	>0.999999
k__Bacteria | p__Acidobacteria | c__Acidobacteriia | o__Acidobacteriales | f__Acidobacteriaceae | g__Granulicella | s__Granulicella tundricola	0	0.000150625	0	0	0	0	0	0	0	0	0	0	>0.999999	>0.999999
k__Bacteria | p__Actinobacteria | c__Actinobacteria | o__Propionibacteriales | f__Nocardioidaceae | g__Actinopolymorpha | s__Actinopolymorpha singaporensis	0	0.000150625	0	0	0	0	0	0	0	0	0	0	>0.999999	>0.999999
k__Bacteria | p__Actinobacteria | c__Actinobacteria | o__Streptomycetales | f__Streptomycetaceae | g__Streptomyces | s__	0	0.000150625	0	0	0	0	0	0	0	0	0	0	>0.999999	>0.999999
k__Bacteria | p__Actinobacteria | c__Actinobacteria | o__Streptomycetales | f__Streptomycetaceae | g__Streptomyces | s__Streptomyces nodosus	0	0	0	0	0	0.000150625	0	0	0	0	0	0	>0.999999	>0.999999
k__Bacteria | p__Cyanobacteria | c__ | o__Synechococcales | f__Acaryochloridaceae | g__Acaryochloris | s__Acaryochloris marina	0	0	0	0	0	0	0	0	0	0	0	0.000150625	>0.999999	>0.999999
k__Bacteria | p__Firmicutes | c__Bacilli | o__Bacillales | f__Bacillaceae | g__Lentibacillus | s__Lentibacillus amyloliquefaciens	0	0.000150625	0	0	0	0	0	0	0	0	0	0	>0.999999	>0.999999
k__Bacteria | p__Firmicutes | c__Bacilli | o__Bacillales | f__Paenibacillaceae | g__Aneurinibacillus | s__Aneurinibacillus soli	0	0	0	0	0	0	0.000150625	0	0	0	0	0	>0.999999	>0.999999
k__Bacteria | p__Firmicutes | c__Bacilli | o__Bacillales | f__Paenibacillaceae | g__Paenibacillus | s__Paenibacillus borealis	0	0	0	0	0	0	0	0.000150625	0	0	0	0	>0.999999	>0.999999
k__Bacteria | p__Firmicutes | c__Bacilli | o__Bacillales | f__Paenibacillaceae | g__Paenibacillus | s__Paenibacillus crassostreae	0	0	0	0	0	0	0	0.000150625	0	0	0	0	>0.999999	>0.999999
k__Bacteria | p__Firmicutes | c__Clostridia | o__Clostridiales | f__Clostridiaceae | g__Clostridium | s__Clostridium estertheticum	0	0	0	0	0	0	0.000150625	0	0	0	0	0	>0.999999	>0.999999
k__Bacteria | p__Firmicutes | c__Clostridia | o__Thermoanaerobacterales | f__Thermoanaerobacterales Family III. Incertae Sedis | g__Thermosediminibacter | s__Thermosediminibacter oceani	0.000150625	0	0	0	0	0	0	0	0	0	0	0	>0.999999	>0.999999
k__Bacteria | p__Proteobacteria | c__Alphaproteobacteria | o__Rhizobiales | f__ | g__Methyloceanibacter | s__Methyloceanibacter sp. wino2	0	0.000150625	0	0	0	0	0	0	0	0	0	0	>0.999999	>0.999999
k__Bacteria | p__Proteobacteria | c__Alphaproteobacteria | o__Rhizobiales | f__Hyphomicrobiaceae | g__Rhodomicrobium | s__Rhodomicrobium vannielii	0	0	0	0.000150625	0	0	0	0	0	0	0	0	>0.999999	>0.999999
k__Bacteria | p__Proteobacteria | c__Alphaproteobacteria | o__Rhizobiales | f__Phyllobacteriaceae | g__ | s__	0	0.000150625	0	0	0	0	0	0	0	0	0	0	>0.999999	>0.999999
k__Bacteria | p__Proteobacteria | c__Alphaproteobacteria | o__Sphingomonadales | f__Sphingomonadaceae | g__ | s__	0	0.000150625	0	0	0	0	0	0	0	0	0	0	>0.999999	>0.999999
k__Bacteria | p__Proteobacteria | c__Betaproteobacteria | o__Burkholderiales | f__Burkholderiaceae | g__Burkholderia | s__Burkholderia pseudomallei	0	0	0	0	0	0	0	0	0	0	0.000150625	0	>0.999999	>0.999999
k__Bacteria | p__Proteobacteria | c__Betaproteobacteria | o__Burkholderiales | f__Comamonadaceae | g__Variovorax | s__Variovorax boronicumulans	0	0.000150625	0	0	0	0	0	0	0	0	0	0	>0.999999	>0.999999
k__Bacteria | p__Proteobacteria | c__Betaproteobacteria | o__Burkholderiales | f__Oxalobacteraceae | g__Massilia | s__	0	0.000150625	0	0	0	0	0	0	0	0	0	0	>0.999999	>0.999999
k__Bacteria | p__Proteobacteria | c__Betaproteobacteria | o__Nitrosomonadales | f__Thiobacillaceae | g__Thiobacillus | s__Thiobacillus denitrificans	0	0.000150625	0	0	0	0	0	0	0	0	0	0	>0.999999	>0.999999
k__Bacteria | p__Proteobacteria | c__Epsilonproteobacteria | o__Campylobacterales | f__Helicobacteraceae | g__Helicobacter | s__	0	0	0	0	0	0.000150625	0	0	0	0	0	0	>0.999999	>0.999999
k__Bacteria | p__Proteobacteria | c__Gammaproteobacteria | o__Enterobacterales | f__Enterobacteriaceae | g__Candidatus Purcelliella | s__Candidatus Purcelliella pentastirinorum	0	0	0	0.000150625	0	0	0	0	0	0	0	0	>0.999999	>0.999999
k__Bacteria | p__Proteobacteria | c__Gammaproteobacteria | o__Enterobacterales | f__Morganellaceae | g__Morganella | s__Morganella morganii	0	0	0	0	0	0.000150625	0	0	0	0	0	0	>0.999999	>0.999999
k__Bacteria | p__Proteobacteria | c__Gammaproteobacteria | o__Pseudomonadales | f__Moraxellaceae | g__Acinetobacter | s__Acinetobacter venetianus	0	0.000150625	0	0	0	0	0	0	0	0	0	0	>0.999999	>0.999999
k__Bacteria | p__Proteobacteria | c__Gammaproteobacteria | o__Vibrionales | f__Vibrionaceae | g__Vibrio | s__Vibrio campbellii	0	0	0	0	0	0	0	0	0	0	0	0.000150625	>0.999999	>0.999999
k__Bacteria | p__Verrucomicrobia | c__Opitutae | o__Opitutales | f__Opitutaceae | g__Opitutus | s__Opitutus terrae	0	0.000150625	0	0	0	0	0	0	0	0	0	0	>0.999999	>0.999999
k__Bacteria | p__Actinobacteria | c__Actinobacteria | o__Actinomycetales | f__Actinomycetaceae | g__Actinomyces | s__	0	0	5.02084e-05	0	0	0	0	0	0.000100417	0	0	0	>0.999999	>0.999999
k__Bacteria | p__Actinobacteria | c__Actinobacteria | o__Corynebacteriales | f__Mycobacteriaceae | g__Mycobacterium | s__	0	0	0	0	0	0	5.02084e-05	0	0.000100417	0	0	0	0.454545	>0.999999
k__Bacteria | p__Actinobacteria | c__Actinobacteria | o__Micrococcales | f__Microbacteriaceae | g__Candidatus Aquiluna | s__Candidatus Aquiluna sp. UB-MaderosW2red	0	0.000100417	0	0	0	5.02084e-05	0	0	0	0	0	0	0.454545	>0.999999
k__Bacteria | p__Actinobacteria | c__Actinobacteria | o__Micrococcales | f__Promicromonosporaceae | g__Cellulosimicrobium | s__	0	0	0	0	0	0.000100417	0	0	0	0	0	5.02084e-05	>0.999999	>0.999999
k__Bacteria | p__Actinobacteria | c__Actinobacteria | o__Micrococcales | f__Promicromonosporaceae | g__Cellulosimicrobium | s__Cellulosimicrobium sp. TH-20	0	0.000100417	0	0	0	5.02084e-05	0	0	0	0	0	0	0.454545	>0.999999
k__Bacteria | p__Actinobacteria | c__Actinobacteria | o__Micromonosporales | f__Micromonosporaceae | g__ | s__	0.000100417	5.02084e-05	0	0	0	0	0	0	0	0	0	0	0.454545	>0.999999
k__Bacteria | p__Actinobacteria | c__Actinobacteria | o__Streptosporangiales | f__ | g__ | s__	0	0	0	0	0	0	0	5.02084e-05	0	0.000100417	0	0	0.454545	>0.999999
k__Bacteria | p__Bacteroidetes | c__Cytophagia | o__Cytophagales | f__Hymenobacteraceae | g__Hymenobacter | s__	0	0	5.02084e-05	0	0.000100417	0	0	0	0	0	0	0	0.454545	>0.999999
k__Bacteria | p__Bacteroidetes | c__Cytophagia | o__Cytophagales | f__Hymenobacteraceae | g__Rufibacter | s__	0	0	0	0	0	0	5.02084e-05	0	0	0	0	0.000100417	0.454545	>0.999999
k__Bacteria | p__Cyanobacteria | c__ | o__Nostocales | f__ | g__ | s__	0	5.02084e-05	0	0	0	5.02084e-05	0	0	5.02084e-05	0	0	0	>0.999999	>0.999999
k__Bacteria | p__Cyanobacteria | c__ | o__Pleurocapsales | f__Dermocarpellaceae | g__Stanieria | s__Stanieria cyanosphaera	0	0	0.000100417	0	0	5.02084e-05	0	0	0	0	0	0	0.454545	>0.999999
k__Bacteria | p__Fibrobacteres | c__Fibrobacteria | o__Fibrobacterales | f__Fibrobacteraceae | g__Fibrobacter | s__Fibrobacter succinogenes	5.02084e-05	0	0	0	0	5.02084e-05	0	0	5.02084e-05	0	0	0	>0.999999	>0.999999
k__Bacteria | p__Firmicutes | c__Bacilli | o__Bacillales | f__Bacillaceae | g__Lysinibacillus | s__Lysinibacillus timonensis	5.02084e-05	0	0	0	0	0	0	0	0	0.000100417	0	0	>0.999999	>0.999999
k__Bacteria | p__Firmicutes | c__Bacilli | o__Bacillales | f__Planococcaceae | g__Solibacillus | s__Solibacillus silvestris	0	0	0	0	0	0	0	0	0	5.02084e-05	0	0.000100417	0.454545	>0.999999
k__Bacteria | p__Firmicutes | c__Clostridia | o__Clostridiales | f__Clostridiaceae | g__Candidatus Arthromitus | s__	0	0	0	0	0	0	0	0	0	0	0.000100417	5.02084e-05	0.454545	>0.999999
k__Bacteria | p__Firmicutes | c__Clostridia | o__Clostridiales | f__Lachnospiraceae | g__Lachnoanaerobaculum | s__Lachnoanaerobaculum umeaense	0	0	0.000100417	0	0	5.02084e-05	0	0	0	0	0	0	0.454545	>0.999999
k__Bacteria | p__Firmicutes | c__Clostridia | o__Halanaerobiales | f__Halobacteroidaceae | g__Acetohalobium | s__Acetohalobium arabaticum	0	0	0	5.02084e-05	0	0	0	0	0.000100417	0	0	0	>0.999999	>0.999999
k__Bacteria | p__Firmicutes | c__Clostridia | o__Thermoanaerobacterales | f__Thermoanaerobacterales Family III. Incertae Sedis | g__Caldicellulosiruptor | s__Caldicellulosiruptor obsidiansis	0	0	0	0	0	0	5.02084e-05	0	0	0	0	0.000100417	0.454545	>0.999999
k__Bacteria | p__Proteobacteria | c__Alphaproteobacteria | o__Rhizobiales | f__Chelatococcaceae | g__Chelatococcus | s__	0	0.000100417	5.02084e-05	0	0	0	0	0	0	0	0	0	0.454545	>0.999999
k__Bacteria | p__Proteobacteria | c__Betaproteobacteria | o__Burkholderiales | f__Alcaligenaceae | g__Basilea | s__Basilea psittacipulmonis	0	0.000100417	0	0	0	0	0	0	0	0	0	5.02084e-05	>0.999999	>0.999999
k__Bacteria | p__Proteobacteria | c__Betaproteobacteria | o__Burkholderiales | f__Oxalobacteraceae | g__Herbaspirillum | s__Herbaspirillum seropedicae	0	0.000100417	0	0	0	0	0	0	0	0	0	5.02084e-05	>0.999999	>0.999999
k__Bacteria | p__Proteobacteria | c__Betaproteobacteria | o__Nitrosomonadales | f__Nitrosomonadaceae | g__Nitrosospira | s__	0	0.000100417	0	0	0	0	0	0	0	5.02084e-05	0	0	>0.999999	>0.999999
k__Bacteria | p__Proteobacteria | c__Betaproteobacteria | o__Rhodocyclales | f__Zoogloeaceae | g__Azoarcus | s__	0	0.000100417	0	0	0	0	0	0	5.02084e-05	0	0	0	>0.999999	>0.999999
k__Bacteria | p__Proteobacteria | c__Deltaproteobacteria | o__Desulfobacterales | f__Desulfobulbaceae | g__ | s__	0	5.02084e-05	0	0	0	0	0	0	0.000100417	0	0	0	>0.999999	>0.999999
k__Bacteria | p__Proteobacteria | c__Deltaproteobacteria | o__Desulfuromonadales | f__Geobacteraceae | g__Geobacter | s__Geobacter sp. DSM 9736	0	0.000100417	0	0	0	0	0	0	5.02084e-05	0	0	0	>0.999999	>0.999999
k__Bacteria | p__Proteobacteria | c__Deltaproteobacteria | o__Myxococcales | f__Sandaracinaceae | g__Sandaracinus | s__Sandaracinus amylolyticus	0	0.000100417	0	0	0	0	5.02084e-05	0	0	0	0	0	>0.999999	>0.999999
k__Bacteria | p__Proteobacteria | c__Gammaproteobacteria | o__Acidiferrobacterales | f__Acidiferrobacteraceae | g__Acidiferrobacter | s__Acidiferrobacter sp. SPIII_3	0	0	0	0	0	0	0	0	5.02084e-05	0	0.000100417	0	0.454545	>0.999999
k__Bacteria | p__Proteobacteria | c__Gammaproteobacteria | o__Enterobacterales | f__Enterobacteriaceae | g__Shigella | s__Shigella dysenteriae	0	0.000100417	0	0	0	5.02084e-05	0	0	0	0	0	0	0.454545	>0.999999
k__Bacteria | p__Proteobacteria | c__Gammaproteobacteria | o__Enterobacterales | f__Erwiniaceae | g__Pantoea | s__Pantoea stewartii	0	5.02084e-05	0	0.000100417	0	0	0	0	0	0	0	0	0.454545	>0.999999
k__Bacteria | p__Proteobacteria | c__Gammaproteobacteria | o__Pseudomonadales | f__Moraxellaceae | g__Acinetobacter | s__Acinetobacter haemolyticus	0	0	0	0	0	0	5.02084e-05	0.000100417	0	0	0	0	0.454545	>0.999999
k__Bacteria | p__Proteobacteria | c__Gammaproteobacteria | o__Pseudomonadales | f__Pseudomonadaceae | g__Pseudomonas | s__Pseudomonas sp. M30-35	0	5.02084e-05	0	0	0	0	0	0	0.000100417	0	0	0	>0.999999	>0.999999
k__Bacteria | p__Proteobacteria | c__Gammaproteobacteria | o__Pseudomonadales | f__Pseudomonadaceae | g__Pseudomonas | s__Pseudomonas stutzeri	0	5.02084e-05	0	0	0	0	0	0	0	0	0.000100417	0	>0.999999	>0.999999
k__Bacteria | p__Proteobacteria | c__Gammaproteobacteria | o__Xanthomonadales | f__Xanthomonadaceae | g__Stenotrophomonas | s__	0	0.000100417	0	0	0	0	5.02084e-05	0	0	0	0	0	>0.999999	>0.999999
k__Bacteria | p__Actinobacteria | c__Actinobacteria | o__Acidothermales | f__Acidothermaceae | g__Acidothermus | s__Acidothermus cellulolyticus	0	0.000100417	0	0	0	0	0	0	0	0	0	0	>0.999999	>0.999999
k__Bacteria | p__Actinobacteria | c__Actinobacteria | o__Corynebacteriales | f__ | g__ | s__	0	0	0	0	0	0	5.02084e-05	0	0	0	0	5.02084e-05	0.454545	>0.999999
k__Bacteria | p__Actinobacteria | c__Actinobacteria | o__Micrococcales | f__Micrococcaceae | g__Rothia | s__	0	0	0	0	0.000100417	0	0	0	0	0	0	0	>0.999999	>0.999999
k__Bacteria | p__Aquificae | c__Aquificae | o__Aquificales | f__Aquificaceae | g__Hydrogenobaculum | s__Hydrogenobaculum sp. HO	0	0	0	0	0	0	0	0.000100417	0	0	0	0	>0.999999	>0.999999
k__Bacteria | p__Bacteroidetes | c__Bacteroidia | o__Bacteroidales | f__Porphyromonadaceae | g__ | s__	0	0	0.000100417	0	0	0	0	0	0	0	0	0	>0.999999	>0.999999
k__Bacteria | p__Bacteroidetes | c__Bacteroidia | o__Bacteroidales | f__Porphyromonadaceae | g__Porphyromonas | s__	0	0	0	0	0	0	0	0	0	0	0	0.000100417	>0.999999	>0.999999
k__Bacteria | p__Bacteroidetes | c__Bacteroidia | o__Bacteroidales | f__Prevotellaceae | g__Prevotella | s__Prevotella enoeca	0.000100417	0	0	0	0	0	0	0	0	0	0	0	>0.999999	>0.999999
k__Bacteria | p__Bacteroidetes | c__Bacteroidia | o__Bacteroidales | f__Tannerellaceae | g__Tannerella | s__Tannerella forsythia	0	0	0	0	0	0	0.000100417	0	0	0	0	0	>0.999999	>0.999999
k__Bacteria | p__Bacteroidetes | c__Bacteroidia | o__Marinilabiliales | f__Marinifilaceae | g__Labilibaculum | s__Labilibaculum antarcticum	0	0	5.02084e-05	0	0	0	0	0	0	0	0	5.02084e-05	>0.999999	>0.999999
k__Bacteria | p__Bacteroidetes | c__Bacteroidia | o__Marinilabiliales | f__Marinilabiliaceae | g__Alkalitalea | s__Alkalitalea saponilacus	0	0	0	0	0	0.000100417	0	0	0	0	0	0	>0.999999	>0.999999
k__Bacteria | p__Bacteroidetes | c__Flavobacteriia | o__Flavobacteriales | f__Flavobacteriaceae | g__Ornithobacterium | s__	0	0	0	0	0	0	0	0	0.000100417	0	0	0	>0.999999	>0.999999
k__Bacteria | p__Bacteroidetes | c__Sphingobacteriia | o__Sphingobacteriales | f__Sphingobacteriaceae | g__Mucilaginibacter | s__	0	0.000100417	0	0	0	0	0	0	0	0	0	0	>0.999999	>0.999999
k__Bacteria | p__Cyanobacteria | c__ | o__Oscillatoriales | f__Cyanothecaceae | g__Cyanothece | s__	0	0	0	0.000100417	0	0	0	0	0	0	0	0	>0.999999	>0.999999
k__Bacteria | p__Cyanobacteria | c__ | o__Oscillatoriales | f__Microcoleaceae | g__Planktothrix | s__Planktothrix agardhii	5.02084e-05	0	0	5.02084e-05	0	0	0	0	0	0	0	0	0.454545	>0.999999
k__Bacteria | p__Cyanobacteria | c__ | o__Synechococcales | f__Synechococcaceae | g__Synechococcus | s__Synechococcus sp. PCC 7336	0	5.02084e-05	0	0	0	0	5.02084e-05	0	0	0	0	0	>0.999999	>0.999999
k__Bacteria | p__Firmicutes | c__Bacilli | o__Bacillales | f__Bacillaceae | g__Bacillus | s__Bacillus lentus	0	0.000100417	0	0	0	0	0	0	0	0	0	0	>0.999999	>0.999999
k__Bacteria | p__Firmicutes | c__Bacilli | o__Bacillales | f__Bacillaceae | g__Geobacillus | s__Geobacillus sp. GHH01	0	0	0	0	0	0.000100417	0	0	0	0	0	0	>0.999999	>0.999999
k__Bacteria | p__Firmicutes | c__Bacilli | o__Bacillales | f__Bacillaceae | g__Virgibacillus | s__Virgibacillus phasianinus	0	0	0	0	0	0	5.02084e-05	5.02084e-05	0	0	0	0	0.454545	>0.999999
k__Bacteria | p__Firmicutes | c__Bacilli | o__Lactobacillales | f__Leuconostocaceae | g__Oenococcus | s__	0	0	0	0	0	0	0	0	5.02084e-05	0	0	5.02084e-05	0.454545	>0.999999
k__Bacteria | p__Firmicutes | c__Bacilli | o__Lactobacillales | f__Streptococcaceae | g__Streptococcus | s__Streptococcus oralis	0	0	5.02084e-05	0	0	0	0	0	0	0	5.02084e-05	0	>0.999999	>0.999999
k__Bacteria | p__Firmicutes | c__Clostridia | o__Clostridiales | f__Peptococcaceae | g__Thermincola | s__Thermincola potens	0	0	0	0	0	0	0	0	0	0.000100417	0	0	>0.999999	>0.999999
k__Bacteria | p__Firmicutes | c__Clostridia | o__Natranaerobiales | f__Natranaerobiaceae | g__Natranaerobius | s__Natranaerobius thermophilus	0	0.000100417	0	0	0	0	0	0	0	0	0	0	>0.999999	>0.999999
k__Bacteria | p__Firmicutes | c__Clostridia | o__Thermoanaerobacterales | f__Thermoanaerobacteraceae | g__Carboxydothermus | s__Carboxydothermus hydrogenoformans	0	5.02084e-05	0	0	0	0	5.02084e-05	0	0	0	0	0	>0.999999	>0.999999
k__Bacteria | p__Firmicutes | c__Clostridia | o__Thermoanaerobacterales | f__Thermoanaerobacteraceae | g__Moorella | s__Moorella thermoacetica	0	0	0	0	0	0.000100417	0	0	0	0	0	0	>0.999999	>0.999999
k__Bacteria | p__Firmicutes | c__Clostridia | o__Thermoanaerobacterales | f__Thermoanaerobacterales Family III. Incertae Sedis | g__Caldicellulosiruptor | s__	5.02084e-05	0	5.02084e-05	0	0	0	0	0	0	0	0	0	0.454545	>0.999999
k__Bacteria | p__Firmicutes | c__Negativicutes | o__Veillonellales | f__Veillonellaceae | g__Megasphaera | s__Megasphaera hexanoica	0	0	0	0	5.02084e-05	0	0	0	0	5.02084e-05	0	0	>0.999999	>0.999999
k__Bacteria | p__Gemmatimonadetes | c__Gemmatimonadetes | o__Gemmatimonadales | f__Gemmatimonadaceae | g__ | s__	0	5.02084e-05	0	0	0	0	5.02084e-05	0	0	0	0	0	>0.999999	>0.999999
k__Bacteria | p__Gemmatimonadetes | c__Gemmatimonadetes | o__Gemmatimonadales | f__Gemmatimonadaceae | g__Gemmatimonas | s__	0	5.02084e-05	0	0	0	5.02084e-05	0	0	0	0	0	0	0.454545	>0.999999
k__Bacteria | p__Planctomycetes | c__Planctomycetia | o__Gemmatales | f__Gemmataceae | g__Gemmata | s__	0	5.02084e-05	0	0	0	0	0	0	5.02084e-05	0	0	0	>0.999999	>0.999999
k__Bacteria | p__Planctomycetes | c__Planctomycetia | o__Isosphaerales | f__Isosphaeraceae | g__Paludisphaera | s__Paludisphaera borealis	0	0.000100417	0	0	0	0	0	0	0	0	0	0	>0.999999	>0.999999
k__Bacteria | p__Proteobacteria | c__Alphaproteobacteria | o__Caulobacterales | f__Caulobacteraceae | g__Brevundimonas | s__Brevundimonas diminuta	0	0.000100417	0	0	0	0	0	0	0	0	0	0	>0.999999	>0.999999
k__Bacteria | p__Proteobacteria | c__Alphaproteobacteria | o__Rhizobiales | f__ | g__Hartmannibacter | s__Hartmannibacter diazotrophicus	0	5.02084e-05	0	5.02084e-05	0	0	0	0	0	0	0	0	0.454545	>0.999999
k__Bacteria | p__Proteobacteria | c__Alphaproteobacteria | o__Rhizobiales | f__Phyllobacteriaceae | g__Aminobacter | s__Aminobacter sp. MSH1	0	0.000100417	0	0	0	0	0	0	0	0	0	0	>0.999999	>0.999999
k__Bacteria | p__Proteobacteria | c__Alphaproteobacteria | o__Rhizobiales | f__Rhizobiaceae | g__Neorhizobium | s__Neorhizobium sp. SOG26	0	0.000100417	0	0	0	0	0	0	0	0	0	0	>0.999999	>0.999999
k__Bacteria | p__Proteobacteria | c__Alphaproteobacteria | o__Rhizobiales | f__Rhizobiaceae | g__Rhizobium | s__	0	0.000100417	0	0	0	0	0	0	0	0	0	0	>0.999999	>0.999999
k__Bacteria | p__Proteobacteria | c__Alphaproteobacteria | o__Rhizobiales | f__Rhizobiaceae | g__Sinorhizobium | s__Sinorhizobium fredii	0	0.000100417	0	0	0	0	0	0	0	0	0	0	>0.999999	>0.999999
k__Bacteria | p__Proteobacteria | c__Alphaproteobacteria | o__Rhizobiales | f__Xanthobacteraceae | g__Xanthobacter | s__Xanthobacter autotrophicus	0	0.000100417	0	0	0	0	0	0	0	0	0	0	>0.999999	>0.999999
k__Bacteria | p__Proteobacteria | c__Alphaproteobacteria | o__Rhodospirillales | f__Acetobacteraceae | g__Acetobacter | s__	0	5.02084e-05	0	0	0	0	0	0	5.02084e-05	0	0	0	>0.999999	>0.999999
k__Bacteria | p__Proteobacteria | c__Alphaproteobacteria | o__Rhodospirillales | f__Acetobacteraceae | g__Acetobacter | s__Acetobacter pasteurianus	0	0.000100417	0	0	0	0	0	0	0	0	0	0	>0.999999	>0.999999
k__Bacteria | p__Proteobacteria | c__Alphaproteobacteria | o__Rhodospirillales | f__Acetobacteraceae | g__Acidiphilium | s__	0	5.02084e-05	0	0	0	5.02084e-05	0	0	0	0	0	0	0.454545	>0.999999
k__Bacteria | p__Proteobacteria | c__Alphaproteobacteria | o__Rhodospirillales | f__Acetobacteraceae | g__Gluconobacter | s__Gluconobacter albidus	0	0.000100417	0	0	0	0	0	0	0	0	0	0	>0.999999	>0.999999
k__Bacteria | p__Proteobacteria | c__Alphaproteobacteria | o__Rickettsiales | f__ | g__ | s__	5.02084e-05	0	0	0	0	0	0	0	5.02084e-05	0	0	0	>0.999999	>0.999999
k__Bacteria | p__Proteobacteria | c__Alphaproteobacteria | o__Sphingomonadales | f__Sphingomonadaceae | g__Sphingobium | s__	0	0.000100417	0	0	0	0	0	0	0	0	0	0	>0.999999	>0.999999
k__Bacteria | p__Proteobacteria | c__Alphaproteobacteria | o__Sphingomonadales | f__Sphingomonadaceae | g__Sphingomonas | s__Sphingomonas sp. KC8	0	0.000100417	0	0	0	0	0	0	0	0	0	0	>0.999999	>0.999999
k__Bacteria | p__Proteobacteria | c__Alphaproteobacteria | o__Sphingomonadales | f__Sphingomonadaceae | g__Sphingopyxis | s__Sphingopyxis sp. LPB0140	0	0	0	0	0	0	0.000100417	0	0	0	0	0	>0.999999	>0.999999
k__Bacteria | p__Proteobacteria | c__Betaproteobacteria | o__Burkholderiales | f__Burkholderiaceae | g__Paraburkholderia | s__Paraburkholderia caledonica	0	0.000100417	0	0	0	0	0	0	0	0	0	0	>0.999999	>0.999999
k__Bacteria | p__Proteobacteria | c__Betaproteobacteria | o__Burkholderiales | f__Oxalobacteraceae | g__Janthinobacterium | s__	0	5.02084e-05	0	5.02084e-05	0	0	0	0	0	0	0	0	0.454545	>0.999999
k__Bacteria | p__Proteobacteria | c__Betaproteobacteria | o__Nitrosomonadales | f__Sterolibacteriaceae | g__ | s__	0	5.02084e-05	0	5.02084e-05	0	0	0	0	0	0	0	0	0.454545	>0.999999
k__Bacteria | p__Proteobacteria | c__Deltaproteobacteria | o__Myxococcales | f__Myxococcaceae | g__Corallococcus | s__Corallococcus coralloides	0	0.000100417	0	0	0	0	0	0	0	0	0	0	>0.999999	>0.999999
k__Bacteria | p__Proteobacteria | c__Gammaproteobacteria | o__Aeromonadales | f__Aeromonadaceae | g__Aeromonas | s__Aeromonas rivipollensis	0	0.000100417	0	0	0	0	0	0	0	0	0	0	>0.999999	>0.999999
k__Bacteria | p__Proteobacteria | c__Gammaproteobacteria | o__Enterobacterales | f__Enterobacteriaceae | g__ | s__secondary endosymbiont of Trabutina mannipara	0	0.000100417	0	0	0	0	0	0	0	0	0	0	>0.999999	>0.999999
k__Bacteria | p__Proteobacteria | c__Gammaproteobacteria | o__Enterobacterales | f__Enterobacteriaceae | g__Enterobacter | s__Enterobacter roggenkampii	0	0.000100417	0	0	0	0	0	0	0	0	0	0	>0.999999	>0.999999
k__Bacteria | p__Proteobacteria | c__Gammaproteobacteria | o__Enterobacterales | f__Pectobacteriaceae | g__ | s__	0	0.000100417	0	0	0	0	0	0	0	0	0	0	>0.999999	>0.999999
k__Bacteria | p__Proteobacteria | c__Gammaproteobacteria | o__Enterobacterales | f__Yersiniaceae | g__Rahnella | s__Rahnella aquatilis	0	0	0	5.02084e-05	0	0	0	0	5.02084e-05	0	0	0	>0.999999	>0.999999
k__Bacteria | p__Proteobacteria | c__Gammaproteobacteria | o__Pseudomonadales | f__Pseudomonadaceae | g__Pseudomonas | s__Pseudomonas furukawaii	0	0.000100417	0	0	0	0	0	0	0	0	0	0	>0.999999	>0.999999
k__Bacteria | p__Proteobacteria | c__Gammaproteobacteria | o__Xanthomonadales | f__Xanthomonadaceae | g__Xanthomonas | s__	0	5.02084e-05	0	0	0	0	0	0	0	0	0	5.02084e-05	>0.999999	>0.999999
k__Bacteria | p__Proteobacteria | c__Oligoflexia | o__Bdellovibrionales | f__Bdellovibrionaceae | g__Bdellovibrio | s__Bdellovibrio bacteriovorus	0	0.000100417	0	0	0	0	0	0	0	0	0	0	>0.999999	>0.999999
k__Bacteria | p__Tenericutes | c__Mollicutes | o__Mycoplasmatales | f__Mycoplasmataceae | g__Mycoplasma | s__Mycoplasma sp. (ex Biomphalaria glabrata)	0	0	0	0	0	0	0.000100417	0	0	0	0	0	>0.999999	>0.999999
k__Bacteria | p__Actinobacteria | c__Actinobacteria | o__Frankiales | f__Frankiaceae | g__Frankia | s__	0	5.02084e-05	0	0	0	0	0	0	0	0	0	0	>0.999999	>0.999999
k__Bacteria | p__Actinobacteria | c__Actinobacteria | o__Streptomycetales | f__Streptomycetaceae | g__Streptomyces | s__Streptomyces niveus	0	0	0	0	0	0	0	0	5.02084e-05	0	0	0	>0.999999	>0.999999
k__Bacteria | p__Actinobacteria | c__Coriobacteriia | o__Eggerthellales | f__Eggerthellaceae | g__Eggerthella | s__Eggerthella lenta	0	0	5.02084e-05	0	0	0	0	0	0	0	0	0	>0.999999	>0.999999
k__Bacteria | p__Bacteroidetes | c__Sphingobacteriia | o__Sphingobacteriales | f__Sphingobacteriaceae | g__Mucilaginibacter | s__Mucilaginibacter gotjawali	0	5.02084e-05	0	0	0	0	0	0	0	0	0	0	>0.999999	>0.999999
k__Bacteria | p__Chloroflexi | c__Ardenticatenia | o__Ardenticatenales | f__Ardenticatenaceae | g__Candidatus Promineofilum | s__Candidatus Promineofilum breve	0	0	0	0	5.02084e-05	0	0	0	0	0	0	0	>0.999999	>0.999999
k__Bacteria | p__Deinococcus-Thermus | c__Deinococci | o__Thermales | f__Thermaceae | g__Thermus | s__	0	0	5.02084e-05	0	0	0	0	0	0	0	0	0	>0.999999	>0.999999
k__Bacteria | p__Firmicutes | c__Bacilli | o__Bacillales | f__Paenibacillaceae | g__Paenibacillus | s__Paenibacillus glucanolyticus	0	0	0	0	0	0	0	5.02084e-05	0	0	0	0	>0.999999	>0.999999
k__Bacteria | p__Firmicutes | c__Bacilli | o__Bacillales | f__Planococcaceae | g__Kurthia | s__Kurthia sp. 11kri321	0	0	0	0	0	0	5.02084e-05	0	0	0	0	0	>0.999999	>0.999999
k__Bacteria | p__Firmicutes | c__Bacilli | o__Lactobacillales | f__Lactobacillaceae | g__Lactobacillus | s__Lactobacillus delbrueckii	0	0	0	5.02084e-05	0	0	0	0	0	0	0	0	>0.999999	>0.999999
k__Bacteria | p__Firmicutes | c__Bacilli | o__Lactobacillales | f__Streptococcaceae | g__ | s__	0	0	0	0	5.02084e-05	0	0	0	0	0	0	0	>0.999999	>0.999999
k__Bacteria | p__Firmicutes | c__Bacilli | o__Lactobacillales | f__Streptococcaceae | g__Streptococcus | s__Streptococcus halotolerans	0	0	0	0	0	5.02084e-05	0	0	0	0	0	0	>0.999999	>0.999999
k__Bacteria | p__Firmicutes | c__Bacilli | o__Lactobacillales | f__Streptococcaceae | g__Streptococcus | s__Streptococcus thermophilus	0	0	0	0	0	0	0	0	0	0	0	5.02084e-05	>0.999999	>0.999999
k__Bacteria | p__Firmicutes | c__Clostridia | o__Clostridiales | f__Clostridiaceae | g__Clostridium | s__Clostridium sp. DL-VIII	0	0	0	5.02084e-05	0	0	0	0	0	0	0	0	>0.999999	>0.999999
k__Bacteria | p__Firmicutes | c__Clostridia | o__Thermoanaerobacterales | f__ | g__ | s__	0	0	0	0	0	0	0	0	5.02084e-05	0	0	0	>0.999999	>0.999999
k__Bacteria | p__Firmicutes | c__Erysipelotrichia | o__Erysipelotrichales | f__Erysipelotrichaceae | g__Turicibacter | s__Turicibacter sp. H121	0	0	0	0	0	0	0	0	5.02084e-05	0	0	0	>0.999999	>0.999999
k__Bacteria | p__Firmicutes | c__Negativicutes | o__ | f__ | g__ | s__	0	0	0	0	5.02084e-05	0	0	0	0	0	0	0	>0.999999	>0.999999
k__Bacteria | p__Firmicutes | c__Negativicutes | o__Veillonellales | f__Veillonellaceae | g__Megasphaera | s__Megasphaera elsdenii	0	0	0	0	0	0	0	0	5.02084e-05	0	0	0	>0.999999	>0.999999
k__Bacteria | p__Firmicutes | c__Tissierellia | o__Tissierellales | f__Peptoniphilaceae | g__Anaerococcus | s__	0	0	0	0	0	0	5.02084e-05	0	0	0	0	0	>0.999999	>0.999999
k__Bacteria | p__Planctomycetes | c__Phycisphaerae | o__ | f__ | g__ | s__	0	5.02084e-05	0	0	0	0	0	0	0	0	0	0	>0.999999	>0.999999
k__Bacteria | p__Planctomycetes | c__Planctomycetia | o__Gemmatales | f__Gemmataceae | g__Gemmata | s__Gemmata sp. SH-PL17	0	5.02084e-05	0	0	0	0	0	0	0	0	0	0	>0.999999	>0.999999
k__Bacteria | p__Proteobacteria | c__Alphaproteobacteria | o__Rhizobiales | f__Bradyrhizobiaceae | g__Bosea | s__	0	0	0	5.02084e-05	0	0	0	0	0	0	0	0	>0.999999	>0.999999
k__Bacteria | p__Proteobacteria | c__Alphaproteobacteria | o__Rhizobiales | f__Methylocystaceae | g__Methylosinus | s__Methylosinus trichosporium	0	5.02084e-05	0	0	0	0	0	0	0	0	0	0	>0.999999	>0.999999
k__Bacteria | p__Proteobacteria | c__Alphaproteobacteria | o__Rhizobiales | f__Phyllobacteriaceae | g__Mesorhizobium | s__	0	0	0	5.02084e-05	0	0	0	0	0	0	0	0	>0.999999	>0.999999
k__Bacteria | p__Proteobacteria | c__Alphaproteobacteria | o__Rhodobacterales | f__Rhodobacteraceae | g__ | s__	0	5.02084e-05	0	0	0	0	0	0	0	0	0	0	>0.999999	>0.999999
k__Bacteria | p__Proteobacteria | c__Alphaproteobacteria | o__Rhodospirillales | f__Rhodospirillaceae | g__Tistrella | s__Tistrella mobilis	0	0	0	0	0	0	5.02084e-05	0	0	0	0	0	>0.999999	>0.999999
k__Bacteria | p__Proteobacteria | c__Alphaproteobacteria | o__Sphingomonadales | f__Sphingomonadaceae | g__Sphingomonas | s__Sphingomonas hengshuiensis	0	5.02084e-05	0	0	0	0	0	0	0	0	0	0	>0.999999	>0.999999
k__Bacteria | p__Proteobacteria | c__Betaproteobacteria | o__Burkholderiales | f__Burkholderiaceae | g__Paraburkholderia | s__Paraburkholderia sp. SOS3	0	5.02084e-05	0	0	0	0	0	0	0	0	0	0	>0.999999	>0.999999
k__Bacteria | p__Proteobacteria | c__Betaproteobacteria | o__Burkholderiales | f__Comamonadaceae | g__Variovorax | s__Variovorax sp. PMC12	0	5.02084e-05	0	0	0	0	0	0	0	0	0	0	>0.999999	>0.999999
k__Bacteria | p__Proteobacteria | c__Betaproteobacteria | o__Burkholderiales | f__Oxalobacteraceae | g__Massilia | s__Massilia sp. NR 4-1	0	0	0	0	0	0	0	0	0	0	5.02084e-05	0	>0.999999	>0.999999
k__Bacteria | p__Proteobacteria | c__Deltaproteobacteria | o__Myxococcales | f__Anaeromyxobacteraceae | g__Anaeromyxobacter | s__Anaeromyxobacter sp. Fw109-5	0	5.02084e-05	0	0	0	0	0	0	0	0	0	0	>0.999999	>0.999999
k__Bacteria | p__Proteobacteria | c__Deltaproteobacteria | o__Myxococcales | f__Polyangiaceae | g__ | s__	0	5.02084e-05	0	0	0	0	0	0	0	0	0	0	>0.999999	>0.999999
k__Bacteria | p__Proteobacteria | c__Gammaproteobacteria | o__Alteromonadales | f__Idiomarinaceae | g__Idiomarina | s__Idiomarina loihiensis	0	0	0	0	0	0	0	0	0	0	5.02084e-05	0	>0.999999	>0.999999
k__Bacteria | p__Proteobacteria | c__Gammaproteobacteria | o__Enterobacterales | f__Enterobacteriaceae | g__Candidatus Blochmannia | s__Blochmannia endosymbiont of Camponotus (Colobopsis) obliquus	0	0	0	0	0	5.02084e-05	0	0	0	0	0	0	>0.999999	>0.999999
k__Bacteria | p__Proteobacteria | c__Gammaproteobacteria | o__Enterobacterales | f__Enterobacteriaceae | g__Candidatus Blochmannia | s__Candidatus Blochmannia chromaiodes	0	0	0	0	0	5.02084e-05	0	0	0	0	0	0	>0.999999	>0.999999
k__Bacteria | p__Proteobacteria | c__Gammaproteobacteria | o__Enterobacterales | f__Enterobacteriaceae | g__Candidatus Hoaglandella | s__Candidatus Hoaglandella endobia	0	0	0	0	0	5.02084e-05	0	0	0	0	0	0	>0.999999	>0.999999
k__Bacteria | p__Proteobacteria | c__Gammaproteobacteria | o__Enterobacterales | f__Morganellaceae | g__Photorhabdus | s__Photorhabdus thracensis	0	0	0	0	0	5.02084e-05	0	0	0	0	0	0	>0.999999	>0.999999
k__Bacteria | p__Proteobacteria | c__Gammaproteobacteria | o__Pasteurellales | f__Pasteurellaceae | g__ | s__	0	0	0	0	0	5.02084e-05	0	0	0	0	0	0	>0.999999	>0.999999
k__Bacteria | p__Proteobacteria | c__Gammaproteobacteria | o__Pasteurellales | f__Pasteurellaceae | g__Pasteurella | s__Pasteurella multocida	0	0	0	0	5.02084e-05	0	0	0	0	0	0	0	>0.999999	>0.999999
k__Bacteria | p__Proteobacteria | c__Gammaproteobacteria | o__Pseudomonadales | f__Pseudomonadaceae | g__Pseudomonas | s__Pseudomonas sp. CC6-YY-74	0	0	0	0	0	0	0	0	0	0	5.02084e-05	0	>0.999999	>0.999999
k__Bacteria | p__Proteobacteria | c__Gammaproteobacteria | o__Xanthomonadales | f__Rhodanobacteraceae | g__Luteibacter | s__Luteibacter rhizovicinus	0	5.02084e-05	0	0	0	0	0	0	0	0	0	0	>0.999999	>0.999999
k__Bacteria | p__Tenericutes | c__Mollicutes | o__Mycoplasmatales | f__Mycoplasmataceae | g__Mycoplasma | s__Mycoplasma putrefaciens	0	0	0	0	0	0	0	0	0	0	5.02084e-05	0	>0.999999	>0.999999

## Sheet: FunctionPrediction
	C1	C2	C3	C4	C5	C6	T1	T2	T3	T4	T5	T6	P	q
Metabolism | Energy Metabolism	0.064747	0.0740652	0.067235	0.0643399	0.0644884	0.0662172	0.0647982	0.0616492	0.0659963	0.0637332	0.0677442	0.0720548	0.818182	0.963223
Metabolism | Nucleotide Metabolism	0.0718911	0.0590448	0.0731567	0.0605407	0.0693694	0.0724565	0.0726264	0.0696905	0.0665719	0.0698507	0.0769013	0.0722139	0.484848	0.963223
Metabolism | Amino Acid Metabolism	0.103795	0.114571	0.106754	0.110147	0.104513	0.103264	0.101943	0.103339	0.107838	0.103696	0.0870285	0.104642	0.179654	0.963223
Metabolism | Metabolism of Other Amino Acids	0.0218965	0.0237665	0.0218158	0.0239379	0.0219453	0.0229091	0.0229971	0.0233086	0.0227047	0.0236448	0.0225626	0.0194792	>0.999999	>0.999999
Metabolism | Carbohydrate Metabolism	0.162406	0.126181	0.136863	0.145946	0.161878	0.156205	0.160217	0.151081	0.149123	0.150826	0.129637	0.142635	0.818182	0.963223
Metabolism | Biosynthesis of Other Secondary Metabolites	0.0110314	0.00808698	0.00821317	0.010156	0.0112382	0.00978357	0.00978706	0.00947613	0.00985134	0.00921048	0.00554871	0.00998108	0.484848	0.963223
Metabolism | Glycan Biosynthesis and Metabolism	0.0553223	0.025368	0.0345817	0.0393569	0.0543865	0.0492573	0.0500135	0.0421497	0.0430304	0.0426319	0.0167358	0.0415605	0.818182	0.963223
Metabolism | Lipid Metabolism	0.0341631	0.032853	0.0315033	0.0369946	0.0353585	0.0318963	0.0314188	0.0324964	0.0342812	0.0326006	0.0337056	0.0356245	0.818182	0.963223
Metabolism | Metabolism of Cofactors and Vitamins	0.0730463	0.0688912	0.0654997	0.0653904	0.0704597	0.0757297	0.0733522	0.0691947	0.0667674	0.0699681	0.0609779	0.0687514	0.699134	0.963223
Metabolism | Metabolism of Terpenoids and Polyketides	0.0224244	0.0236938	0.018534	0.0234007	0.0216722	0.0237431	0.0219506	0.0248485	0.0206458	0.022561	0.0151024	0.0185438	0.484848	0.963223
Genetic Information Processing | Translation	0.0706218	0.0565233	0.0776437	0.0572315	0.0682971	0.0691862	0.0683255	0.0660664	0.062896	0.0651676	0.109084	0.0917656	0.699134	0.963223
Metabolism | Xenobiotics Biodegradation and Metabolism	0.0205844	0.0354563	0.0235401	0.0310908	0.0214627	0.0224797	0.0215693	0.0249101	0.0250688	0.0251408	0.0219331	0.0203841	0.818182	0.963223
Environmental Information Processing | Membrane Transport	0.0663479	0.119826	0.112262	0.107468	0.0705396	0.0719091	0.0779001	0.0959875	0.0975792	0.0969808	0.128573	0.0777662	0.699134	0.963223
Environmental Information Processing | Signal Transduction	0.0536494	0.0787578	0.061959	0.070405	0.0584711	0.0533752	0.0552285	0.0613472	0.0676081	0.0589636	0.0479514	0.0579526	0.588745	0.963223
Cellular Processes | Cell Motility	0.00601826	0.0221873	0.0130725	0.0153467	0.0078578	0.0100367	0.0102312	0.0142047	0.0158873	0.0149015	0.0131581	0.00401623	0.818182	0.963223
Genetic Information Processing | Folding, Sorting and Degradation	0.0318223	0.024291	0.0284585	0.0263103	0.0311686	0.0312643	0.030929	0.029697	0.0277587	0.0286645	0.0332608	0.0334953	0.484848	0.963223
Genetic Information Processing | Transcription	0.00308406	0.00254181	0.00361833	0.00252564	0.0030087	0.00306341	0.00306123	0.00298574	0.00290594	0.00297031	0.00507386	0.00416549	0.699134	0.963223
Genetic Information Processing | Replication and Repair	0.0653744	0.0491571	0.0644327	0.0520629	0.0631822	0.0648637	0.0643855	0.0611583	0.0582234	0.0611219	0.0759612	0.0691183	0.699134	0.963223
Cellular Processes | Cell Growth and Death	0.0182792	0.0181945	0.0168877	0.0174889	0.0184017	0.0179862	0.0177159	0.0169499	0.0177049	0.0174658	0.0165798	0.0181497	0.179654	0.963223
Cellular Processes | Transport and Catabolism	0.00631032	0.00287378	0.00366303	0.00512165	0.00670729	0.0045534	0.00479292	0.00396692	0.00502242	0.00374236	0.00156505	0.00681857	0.818182	0.963223
Organismal Systems | Circulatory System	9.02393e-05	0.000112792	5.19956e-05	9.52352e-05	8.65512e-05	9.3238e-05	7.28713e-05	8.00615e-05	6.47477e-05	7.67193e-05	9.98874e-05	9.27775e-05	0.393939	0.963223
Cellular Processes | Cell Communication	8.89842e-06	8.30107e-06	1.2379e-05	1.21617e-05	1.05586e-05	5.89825e-06	5.35051e-06	5.79413e-06	1.21574e-05	7.93731e-06	7.79728e-06	1.24626e-05	0.417749	0.963223
Environmental Information Processing | Signaling Molecules and Interaction	8.9967e-06	1.09552e-05	1.25355e-05	1.40559e-05	1.06424e-05	6.60031e-06	5.41723e-06	5.88477e-06	1.25284e-05	8.52038e-06	9.1896e-06	1.25893e-05	0.417749	0.963223
Organismal Systems | Immune System	0.00157068	0.000594904	0.000964009	0.000893846	0.00138579	0.00163103	0.0016171	0.00140361	0.00101622	0.00137158	0.000681637	0.000902842	>0.999999	>0.999999
Organismal Systems | Environmental Adaptation	0.00259679	0.00246122	0.00261673	0.0024817	0.00262931	0.00260225	0.0026213	0.00243095	0.00254385	0.00251073	0.00353301	0.00299478	0.699134	0.963223
Organismal Systems | Nervous System	0.00143059	0.00116053	0.00107626	0.00125494	0.00146476	0.00128983	0.00126131	0.00118802	0.0012697	0.00116214	0.000725705	0.00144294	0.699134	0.963223
Organismal Systems | Sensory System	3.91141e-11	3.20045e-09	8.05883e-11	6.77214e-10	1.71757e-10	1.52135e-09	0	0	2.79815e-10	2.07039e-10	6.22253e-10	1.00737e-10	0.290043	0.963223
Organismal Systems | Endocrine System	0.00465504	0.00323123	0.00340415	0.00375245	0.00448898	0.00460887	0.00459661	0.00423511	0.00388734	0.00415078	0.00245232	0.00347786	0.699134	0.963223
Human Diseases | Endocrine and Metabolic Diseases	0.000738382	0.000621896	0.000687902	0.000673465	0.000732867	0.000696605	0.000688416	0.000678198	0.000680658	0.000675209	0.000653916	0.000755882	0.729437	0.963223
Organismal Systems | Excretory System	0.00033965	0.000185562	0.000201633	0.000236526	0.000336734	0.000310674	0.000279478	0.000307881	0.000239901	0.000258859	0.000282847	0.00035284	0.699134	0.963223
Organismal Systems | Digestive System	0.00621321	0.00140694	0.002406	0.00261331	0.00551513	0.00611702	0.00575038	0.00448334	0.00313208	0.00429282	0.00145711	0.00393226	0.937229	>0.999999
Human Diseases | Neurodegenerative Diseases	0.00161764	0.00172057	0.00151129	0.0016544	0.00151064	0.00171872	0.00156488	0.00171233	0.0013882	0.00157579	0.00159821	0.00151515	0.367965	0.963223
Human Diseases | Substance Dependence	2.18012e-05	0.000277135	8.45609e-05	0.000150701	2.4622e-05	6.11939e-05	3.60834e-05	6.80936e-05	7.181e-05	7.77258e-05	0.000119056	5.72232e-05	0.937229	>0.999999
Human Diseases | Infectious Diseases	0.0162432	0.0197774	0.0157711	0.0189693	0.0157658	0.0188186	0.016529	0.0171664	0.0166183	0.0181537	0.0170929	0.0137482	0.699134	0.963223
Human Diseases | Cancers	0.00101943	0.0016765	0.000941682	0.00142418	0.00102259	0.00118939	0.00106354	0.00111412	0.0010445	0.00120604	0.00137954	0.00102616	0.818182	0.963223
Human Diseases | Immune Diseases	0.000610014	0.000383121	0.000554312	0.000473351	0.00058834	0.000648437	0.00064907	0.000596237	0.000534998	0.000610534	0.000801709	0.000538927	0.309524	0.963223
Human Diseases | Cardiovascular Diseases	2.00799e-05	4.08911e-05	1.03413e-05	3.83293e-05	2.06829e-05	2.14452e-05	1.58289e-05	1.73149e-05	1.86333e-05	1.94573e-05	2.1166e-05	1.91112e-05	0.132035	0.963223
